# Supplementary material for: Surgical treatment of symptomatic pineal cysts without hydrocephalus—meta-analysis of the published literature
Source: Acta Neurochir (Wien). 2021 Dec 2;164(1):61–77. doi: 10.1007/s00701-021-05054-0 (PMC8761144; doi:10.1007/s00701-021-05054-0)
Supplement: Supplementary file 2 — Supplementary file2 (XLSX 115 KB) [file 701_2021_5054_MOESM2_ESM.xlsx]

## Sheet: ST1_Summary
Year	Journal	1st author	last author	City/Institution	type of study	Outcome measures	PreOp Measures	N	Approach		age			% Female	FU	(months)		cyst diametre			Resection/Fenestration		%Sx_improvement	Complications		Conservative Mx			Pt position		Paeds Cases									Quality_Assessment_NHLBI
									SCIT	OTT	mean	min	max		mean	min	max	mean	min	max	R	F		Total	Longterm	Duration	Type	Specialist	N_sitting or semi-sitting	N_prone	Y/N	N_0_9yo	N0_9yo_Improved	N_0_9yo_Cx_short_term	N_0_9yo_Cx_long_term	N_10_17yo	N10_17_Improved	N10_17_Cx_short_term	N10_17_Cx_long_term	1	2	3	4	5	6	7	8	9	Overall
2021/2015	J Neurosurg	Yeung/Kalani	Teo	Sydney	Case Series	radiographic_followup;clinical_followup;	radiographic;clinical;	80	79	1	30.6013	6	59.8	0.7875	30.4	0.23	121	12.6697	5	21.3	80	0	0.8875	10	4	NR	Sx_mx	Neurologist	NR (minority)	NR (majority)	Y	3	3	0	0	10	10	0	0	Y	Y	Y	Y	N: approach used not stated.	Y	Y	NA	Y	Good
2017	World Neurosurg	Majovsky	Benes	Prague	Case Series	radiographic_followup;clinical_followup;QoL	radiographic;clinical;QoL	20	20	0	37	10	60	0.65	101	12	228	18	9	35	20	0	0.95	2	0	NR	Sx_mx	Neurologist, Psychiatrist, Endocrinologist	20	0	Y	NA	NA	NA	NA	2	2	0	0	Y	Y	Y	Y	Y	Y	Y	NA	Y	Good
2017	Acta Neurochir	Eide (Resections)	Ringstad	Oslo	Case Series	radiographic_followup;clinical_followup;	radiographic;clinical;	15	15	0	30.2	10	48	0.666667	35	NR	NR	16.1	14	18	15	0	0.933333	0	NA	NR	NR	NR	15	0	N	NA	NA	NA	NA	1	1	0	0	Y	Y	Y	Y	Y	Y	Y	NA	Y	Good
2017	Acta Neurochir	Eide (Fenestrations)	Ringstad	Oslo	Case Series	radiographic_followup;clinical_followup;	radiographic;clinical;	6	0	6	33.6667	8	63	0.666667	35	NR	NR	20.8	15	23.4	0	6	0.5	1	1	NR	NR	NR	NR	NR	N	1	1	0	0	NA	NA	NA	NA	Y	Y	Y	Y	Y	Y	Y	NA	Y	Good
2019	World Neurosurg	El Damaty	Schroeder	Heidelberg	Case Series	radiographic_followup;clinical_followup;QoL	radiographic;clinical;QoL	43	43	0	25.814	4	52	0.860465	45	3	168	15.7	9	27	43	0	0.953488	9	0	NR	NR	ophtalmology, neurology, gastroenterologist, psychologist	38	5	Y	3	3	0	0	7	7	3	0	Y	Y	Y	Y	Y	Y	Y	NA	Y	Good
2019	Br J Neurosurg	Koziarski	Zieli_x0001_nski	Warsaw	Case Series	radiographic_followup;clinical_followup;	radiographic;clinical;	28	28	0	30.0714	18	53	0.857143	12	NA	NA	17	10	26	28	0	1	22	0	NR	NR	Neurologist	28	0	N	NA	NA	NA	NA	NA	NA	NA	NA	Y	Y	Y	Y	Y	Y	Y	NA	Y	Good
2018	JNS	Fedorko (Resections)	Unterberg	Heidelberg	Case Series	radiographic_followup;clinical_followup;QoL	radiographic;clinical;QoL	4	4	0	34.5	26	44	1	32.25	7	61	NA	NA	NA	4	0	0.75	0	0	NR	NR	NR	4	0	N	NA	NA	NA	NA	NA	NA	NA	NA	Y	Y	Y	Y	Y	Y	Y	NA	Y	Good
2018	JNS	Fedorko (Fenestrations)	Unterberg	Heidelberg	Case Series	radiographic_followup;clinical_followup;QoL	radiographic;clinical;QoL	3	3	0	33.6667	22	47	1	49.3	27	71	NA	NA	NA	0	3	0.666667	2	0	NR	NR	NR	3	0	N	NA	NA	NA	NA	NA	NA	NA	NA	Y	Y	Y	Y	Y	Y	Y	NA	Y	Good
2019	Surg Neurol Int	Choque-Velasquez	Hernesniemi	Helsinki	Case Series	radiographic_followup;clinical_followup;	radiographic;clinical;	44	43	1	29.0227	4	54	0.704545	17	0(reported by the authors as 0 because one pt FU data was not available)	180	18.9	11	50	44	0	1	14	0	NR	NR	NR	44	0	Y	3	3	1	0	6	6	4	0	Y	Y	Y	Y	Y	Y	Y	NA	Y	Good
2008	Pediatr Neurosurg	Morgan	Schneider	New York	Case Report	radiographic_followup;clinical_followup;	radiographic;clinical;	1	1	0	18	18	18	1	12	12	12	NA	NA	NA	1	0	1	0	0	1mo	NR	NR	NR	NR	N	NA	NA	NA	NA	NA	NA	NA	NA	Y	Y	NA: 1 case	NA: 1 case	N: approach used not stated.	Y	Y	NA	Y	Fair
2002	Acta Neurochir	Michielsen	Caemaert	Ghent	Case Series	radiographic_followup;clinical_followup;	radiographic;clinical;	2	2	0	26.5	26	27	1	15.5	12	19	19	18	20	2	0	0.5	2	0	NR	NR	Neurologist	2	0	N	NA	NA	NA	NA	NA	NA	NA	NA	N: objective not stated	Y	N	Y	Y	Y	Y	NA	Y	Fair
2013	Neurochirurgie	Berhouma	Vallee	Lyon	Case Series	radiographic_followup;clinical_followup;	radiographic;clinical;	6	0	6	22.1667	7	35	0.166667	144	NR	NR	16	NA	NA	6	0	1	2	0	6.8mo(min=2, max=14)	Oculomotor	Neurologist	NR	NR	Y	1	1	0	0	1	1	1	0	Y	Y	Y	Y	Y	Y	Y	NA	N: results only refer to headaches and visual sx	Good/Fair
2011	Minim Invas Neurosurg	Menovsky	Grotenhuis	Antwerp	Case report as letter to editor	radiographic_followup;clinical_followup;	radiographic;clinical;	1	0	1	54	54	54	1	60	60	60	10	10	10	0	1	1	0	0	5y	NA	Neurologist	NR	NR	N	NA	NA	NA	NA	NA	NA	NA	NA	N: letter to editor	Y	NA: 1 case	NA: 1 case	Y	N: outcomes not clearly stated. However, results well reported	Y	NA	Y	Fair
1992	J Neurosurg	Wisoff	Epstein	New York	Case Series	radiographic_followup;clinical_followup;	radiographic;clinical;	4	0	4	12.25	5	16	1	NA	12	60	NA	10	35	4	0	1	0	0	NR	NR	NR	NR	NR	Y	1	1	0	0	3	3	0	0	Y	Y	Y	Y	Y	Y	Y	NA	Y	Good
1997	Ann Diagn Pathol	Mena	Rushing	Washington	Case Series	radiographic_followup;clinical_followup;	radiographic;clinical;	6	5	1	32.6667	22	46	0.833333	66.16	60	144	12	10	20	6	0	0.833333	2	1	NR	NR	NR	NR	NR	N	NA	NA	NA	NA	NA	NA	NA	NA	Y	Y	Y	Y	Y	Y	Y	NA	Y	Good
1989	J Neurol Neurosurg	Klein	Rubinstein	Virginia	Case Series	radiographic_followup;clinical_followup;	radiographic;clinical;	4	NR	NR	28.75	12	54	0.5	NR	0	10	15	10	20	NR	NR	1	0	0	one pt 3mo the other 1y	NR	NR	NR	NR	Y	NA	NA	NA	NA	1	1	0	0	Y	Y	Y	Y	Y	Y	Y	NA	Y	Good
1991	Acta Neurochir	Oeckler	Feiden	Munich	Case Series	radiographic_followup;clinical_followup;	radiographic;clinical;	3	3	0	23	10	30	0.666667	NR	NR	NR	NA	NA	NA	NR	NR	1	0	0	NR	NR	NR	NR	NR	Y	NA	NA	NA	NA	1	1	0	0	Y	Y	Y	Y	Y	Y	N: FU not stated	NA	Y	Fair
1994	AJNR	Fleege	Scheithauer	Mayo Clinic	Case Series	radiographic_followup;clinical_followup;	radiographic;clinical;	10	10	0	31	16	46	0.8	NR	3	60	14	9	18	NR	NR	0.9	1	1	NR	NR	NR	NR	NR	N	NA	NA	NA	NA	1	1	0	NA	Y	Y	Y	Y	Y	Y	N: FU not stated	NA	Y	Good/Fair
2003	Childs Nerv Syst	Mandera	Kluczewska	Katowice	Case Series	radiographic_followup;clinical_followup;	radiographic;clinical;	3	3	0	12.3333	10	15	1	31(re large cohort, not reported for individual pt)	11(large cohort)	44(large cohort)	NA	NA	NA	3	0	0.666667	0	0	NR	NR	NR	NR	NR	Y	NA	NA	NA	NA	3	2	0	0	Y	Y	NR	Y	Y	Y	Y	NA	Y	Good
2007	J Child Neurol	Stevens	Sood	Bloomington	Case Report	radiographic_followup;clinical_followup;	radiographic;clinical;	1	1	0	13	13	13	1	6	6	6	18	18	18	1	0	1	1	0	NR	NR	NR	1	0	Y	NA	NA	NA	NA	1	1	1	0	Y	Y	NA: 1 case	NA: 1 case	Y	Y	Y	NA	Y	Good
2012	Childs Nerv Syst	Kahilogullari	Di Rocco	Ankara and Rome	Case Report	radiographic_followup;clinical_followup;	radiographic;clinical;	1	0	1	13	13	13	1	6	6	6	16	16	16	1	0	1	1	0	3y	NA	NA	NR	NR	Y	NA	NA	NA	NA	1	1	1	0	Y	Y	NA: 1 case	NA: 1 case	Y	Y	Y	NA	Y	Good
2013	Acta Paediatr	Meyer	Kutschke	Homburg	Letter to editor with case report	radiographic_followup;clinical_followup;	radiographic;clinical;	1	NR	NR	14	14	14	1	NR	NR	NR	NA	NA	NA	1	0	1	0	0	7mo	NR	NR	NR	NR	Y	NA	NA	NA	NA	1	1	0	0	Y	Y	NA: 1 case	NA: 1 case	N: approach used not stated.	Y	Y	NA	Y	Fair
2008	Folia Neuropathol	Taraszewska	Czernicki	Warsaw	Case Report	radiographic_followup;clinical_followup;	radiographic;clinical;	2	1	1	17.5	17	18	0.5	NR	NR	NR	15	14	16	2	0	0.5	1	0	one pt 2y, the other >6mo	one Lamotrigine for suspected epilepsy	NR	NR	NR	Y	NA	NA	NA	NA	1	0	0	0	Y	Y	N	Y	N: approach used not stated.	Y	N: FU not stated	NA	Y	Fair
1992	Surg Neurol	Miyatake	Nakashima	Kyoto	Case Report	radiographic_followup;clinical_followup;	radiographic;clinical;	1	1	0	15	15	15	1	16	16	16	20	20	20	1	0	1	1	0	NR	NR	NR	NR	NR	Y	NA	NA	NA	NA	1	1	1	0	Y	Y	NA: 1 case	NA: 1 case	Y	Y	Y	NA	Y	Good
2014	Neurosurg Rev	Thaher	Hopf	Heidelberg	Case Series	radiographic_followup;clinical_followup;	radiographic;clinical;	1	1	0	14	14	14	1	3	3	3	13	13	13	1	0	1	0	0	NR	NR	NR	0	1	Y	NA	NA	NA	NA	1	1	0	0	Y	Y	Y	NA: 1 case	Y	Y	Y	NA	Y	Good
2008	Neurosurgery	Gore	Nakaji	Phoenix	Case Report	radiographic_followup;clinical_followup;	radiographic;clinical;	1	1	0	37	37	37	1	15	15	15	15	15	15	1	1	0	0	0	NR	NR	NR	NR	NR	N	N	N	N	N	0	0	0	0	Y	Y	NA: 1 case	NA: 1 case	Y	Y	Y	NA	Y	Good
2020	J. Clin. Neurosci.	Tanaka	Litofsky	Little Rock	Case Series	radiographic_followup;clinical_followup;	radiographic;clinical;	3	0	3	26	16	39	1	NR	NR	NR	19.7	12	24	3	1	0	0	0	NR	NR	NR	NR	NR	Y	N	N	N	N	1	1	0	0	Y	Y	Y	Y	Y	Y	N	NA	Y	Good
ST_Summary: Summary of extracted data from the included reports.
[truncated: 6 more columns]

## Sheet: ST2_Search Strategy
(A) Pubmed:
Query:	(pineal cyst) AND (surgery) Filters: Humans
	(("pineal gland"[MeSH Terms] OR ("pineal"[All Fields] AND "gland"[All Fields]) OR "pineal gland"[All Fields] OR "pineal"[All Fields] OR "pineale"[All Fields] OR "pineals"[All Fields]) AND ("cysts"[MeSH Terms] OR "cysts"[All Fields] OR "cyst"[All Fields] OR "neurofibroma"[MeSH Terms] OR "neurofibroma"[All Fields] OR "neurofibromas"[All Fields] OR "tumor s"[All Fields] OR "tumoral"[All Fields] OR "…
	Translations
	pineal: "pineal gland"[MeSH Terms] OR ("pineal"[All Fields] AND "gland"[All Fields]) OR "pineal gland"[All Fields] OR "pineal"[All Fields] OR "pineale"[All Fields] OR "pineals"[All Fields]
	cyst: "cysts"[MeSH Terms] OR "cysts"[All Fields] OR "cyst"[All Fields] OR "neurofibroma"[MeSH Terms] OR "neurofibroma"[All Fields] OR "neurofibromas"[All Fields] OR "tumor's"[All Fields] OR "tumoral"[All Fields] OR "tumorous"[All Fields] OR "tumour"[All Fields] OR "neoplasms"[MeSH Terms] OR "neoplasms"[All Fields] OR "tumor"[All Fields] OR "tumour's"[All Fields] OR "tumoural"[All Fields] OR "tumo…
	surgery: "surgery"[Subheading] OR "surgery"[All Fields] OR "surgical procedures, operative"[MeSH Terms] OR ("surgical"[All Fields] AND "procedures"[All Fields] AND "operative"[All Fields]) OR "operative surgical procedures"[All Fields] OR "general surgery"[MeSH Terms] OR ("general"[All Fields] AND "surgery"[All Fields]) OR "general surgery"[All Fields] OR "surgery's"[All Fields] OR "surgerys"[All…
Number of results:	1533
Date searched: 31/03/2021
(B) SCOPUS:
Query:	(TITLE-ABS-KEY(pineal cyst))
Number of results:	735
Date searched: 31/03/2021

## Sheet: ST3_Registry
Paper_no	Author	PtID	Sex_M1_00	Age	Size_mm	Headache	Visual_sx	Nausea_Vomit	Vertigo_Dizziness	Gait	Cognitive	Cx	Cx_LT	Improved	Sx_Duration_mo	Progression	Approach	Resection_Extent	Transient_LoC	Sleep	Pysch_depression	Seizure	Neurology_NOS	Fatigue	Consecutive
1	Yeung2021/Kalani2015	2	1	10.9	12.6	1	0	0	0	NA	0	0	0	1	3	0	SCIT	R	0	0	NA	NA	0	NA	1
1	Yeung2021/Kalani2015	4	1	39.6	9.5	1	1	0	0	NA	0	0	0	1	24	1	SCIT	R	0	1	NA	NA	0	NA	1
1	Yeung2021/Kalani2015	6	0	40.8	19	1	0	0	0	1	1	0	0	1	492	0	SCIT	R	0	1	NA	NA	1	NA	1
1	Yeung2021/Kalani2015	9	0	27.6	21	1	1	NA	1	NA	NA	1	0	1	120	0	SCIT	R	0	0	NA	NA	NA	NA	1
1	Yeung2021/Kalani2015	10	0	33.1	8.8	1	1	0	1	1	1	0	0	1	5	0	SCIT	R	0	1	NA	NA	1	NA	1
1	Yeung2021/Kalani2015	13	0	26.7	12	1	1	NA	1	NA	NA	0	0	1	48	0	SCIT	R	0	1	NA	NA	NA	NA	1
1	Yeung2021/Kalani2015	15	1	22.6	9.5	1	1	0	1	1	1	1	0	0	7	0	SCIT	R	0	0	NA	NA	0	NA	1
1	Yeung2021/Kalani2015	16	0	28.1	17.8	1	1	0	1	1	1	0	0	1	96	0	SCIT	R	0	0	NA	NA	1	NA	1
1	Yeung2021/Kalani2015	17	0	25.3	7.1	1	1	0	1	NA	0	1	1	1	18	0	SCIT	R	0	0	NA	NA	1	NA	1
1	Yeung2021/Kalani2015	18	0	59.8	9.4	1	1	1	1	0	0	1	1	0	36	0	SCIT	R	0	0	NA	NA	0	NA	1
1	Yeung2021/Kalani2015	24	0	45	10.6	1	1	1	1	1	1	0	0	1	24	0	SCIT	R	0	1	NA	NA	1	NA	1
1	Yeung2021/Kalani2015	25	0	42.3	18	1	1	NA	NA	NA	NA	NA	1	1	7	0	SCIT	R	1	1	NA	NA	NA	NA	1
1	Yeung2021/Kalani2015	27	0	38.5	NA	0	0	0	0	NA	0	0	0	1	168	1	SCIT	R	1	0	NA	NA	0	NA	1
1	Yeung2021/Kalani2015	28	0	36.3	5	1	1	1	1	1	1	0	0	1	48	0	SCIT	R	1	1	NA	NA	1	NA	1
1	Yeung2021/Kalani2015	31	0	18.8	19.5	1	1	0	1	1	0	0	0	1	4	0	SCIT	R	1	1	NA	NA	0	NA	1
1	Yeung2021/Kalani2015	32	0	24.8	7.1	1	1	0	1	0	0	0	0	1	12	0	SCIT	R	0	0	NA	NA	1	NA	1
1	Yeung2021/Kalani2015	33	1	24.1	19.5	1	1	0	0	NA	1	0	0	0	60	0	SCIT	R	0	0	NA	NA	1	NA	1
1	Yeung2021/Kalani2015	34	0	6	21.3	1	1	0	1	1	1	0	0	1	18	0	SCIT	R	0	0	NA	NA	0	NA	1
1	Yeung2021/Kalani2015	35	0	20.9	NA	1	1	NA	1	NA	0	0	0	1	NA	0	SCIT	R	1	0	NA	NA	1	NA	1
1	Yeung2021/Kalani2015	37	0	22.2	14	1	0	0	0	NA	0	0	0	1	60	0	SCIT	R	0	0	NA	NA	1	NA	1
1	Yeung2021/Kalani2015	38	0	16.8	20	1	1	0	0	1	1	0	0	1	24	0	SCIT	R	0	1	NA	NA	1	NA	1
1	Yeung2021/Kalani2015	39	0	28.1	12	1	1	1	0	NA	0	0	0	1	5	0	SCIT	R	0	1	NA	NA	1	NA	1
1	Yeung2021/Kalani2015	40	0	37.4	12.7	1	1	1	1	1	0	0	0	1	6	0	SCIT	R	0	1	NA	NA	1	NA	1
1	Yeung2021/Kalani2015	41	0	28	11.5	1	0	1	1	1	0	0	0	1	48	0	SCIT	R	0	0	NA	NA	1	NA	1
1	Yeung2021/Kalani2015	42	0	30.2	19.3	1	1	1	1	NA	0	0	0	1	24	0	SCIT	R	0	0	NA	NA	1	NA	1
1	Yeung2021/Kalani2015	43	0	46.6	13.6	1	1	1	1	NA	1	0	0	1	24	0	SCIT	R	1	1	NA	NA	1	NA	1
1	Yeung2021/Kalani2015	44	0	17.3	8.3	1	1	0	1	0	0	0	0	1	36	0	SCIT	R	0	0	NA	NA	1	NA	1
1	Yeung2021/Kalani2015	45	0	15.6	16.6	1	0	0	1	NA	1	0	0	1	48	0	SCIT	R	0	0	NA	NA	0	NA	1
1	Yeung2021/Kalani2015	47	0	41.4	13.7	1	1	1	1	NA	0	1	1	1	14	0	SCIT	R	1	0	NA	NA	1	NA	1
1	Yeung2021/Kalani2015	48	0	23.4	NA	1	0	0	1	0	0	0	0	1	3	0	SCIT	R	0	0	NA	NA	0	NA	1
1	Yeung2021/Kalani2015	49	0	40.2	9	1	1	0	0	NA	0	0	0	1	360	0	SCIT	R	1	0	NA	NA	0	NA	1
1	Yeung2021/Kalani2015	50	0	8.4	10	1	1	0	1	NA	0	NA	0	1	3	0	SCIT	R	0	1	NA	NA	1	NA	1
1	Yeung2021/Kalani2015	51	0	46.6	15	1	1	1	1	1	0	0	0	1	12	0	SCIT	R	0	1	NA	NA	1	NA	1
1	Yeung2021/Kalani2015	52	0	16.1	12	1	1	0	1	NA	1	0	0	1	24	0	SCIT	R	0	1	NA	NA	1	NA	1
1	Yeung2021/Kalani2015	55	0	47.5	16	1	1	0	1	NA	0	0	0	1	36	0	SCIT	R	0	0	NA	NA	1	NA	1
1	Yeung2021/Kalani2015	57	0	36.2	11	1	NA	NA	NA	NA	NA	0	0	1	48	0	SCIT	R	NA	0	NA	NA	1	NA	1
1	Yeung2021/Kalani2015	58	0	14.3	9	1	1	NA	1	NA	0	0	0	1	5	0	SCIT	R	0	0	NA	NA	0	NA	1
1	Yeung2021/Kalani2015	59	0	26.1	13	1	1	1	0	1	1	0	0	1	12	0	SCIT	R	0	1	NA	NA	0	NA	1
1	Yeung2021/Kalani2015	63	0	33	11	1	1	0	1	1	1	0	0	1	228	0	SCIT	R	1	1	NA	NA	1	NA	1
1	Yeung2021/Kalani2015	65	1	8.5	13	1	1	0	1	NA	0	0	0	1	8	0	SCIT	R	0	0	NA	NA	1	NA	1
1	Yeung2021/Kalani2015	67	0	38.7	12	1	1	1	1	NA	0	0	0	0		0	SCIT	R	0	1	NA	NA	0	NA	1
1	Yeung2021/Kalani2015	68	1	49	16	1	1	NA	NA	NA	NA	0	0	1	30	1	SCIT	R	NA	NA	NA	NA	NA	NA	1
1	Yeung2021/Kalani2015	70	1	39.5	10.4	1	1	0	0	NA	0	0	0	0	336	0	SCIT	R	0	0	NA	NA	0	NA	1
1	Yeung2021/Kalani2015	71	1	24.3	16	1	1	0	0	NA	0	0	0	1	36	0	SCIT	R	0	0	NA	NA	0	NA	1
1	Yeung2021/Kalani2015	72	0	26.6	9.1	1	1	0	1	NA	0	0	0	1	24	0	SCIT	R	1	0	NA	NA	0	NA	1
1	Yeung2021/Kalani2015	74	0	32.6	20	1	0	0	0	1	1	0	0	1	120	0	SCIT	R	0	1	NA	NA	0	NA	1
1	Yeung2021/Kalani2015	75	0	40.3	12	1	0	0	0	NA	0	0	0	1	12	0	SCIT	R	0	0	NA	NA	1	NA	1
1	Yeung2021/Kalani2015	76	0	51.9	18	1	1	1	0	1	1	0	0	1	18	0	SCIT	R	0	1	NA	NA	1	NA	1
1	Yeung2021/Kalani2015	77	0	28.5	9	1	0	NA	0	NA	0	1	0	1	24	0	SCIT	R	0	1	NA	NA	0	NA	1
1	Yeung2021/Kalani2015	79	0	27.4	9	1	1	1	1	1	1	0	0	1	12	0	SCIT	R	0	1	NA	NA	1	NA	1
1	Yeung2021/Kalani2015	80	1	58.1	20	1	1	0	0	NA	1	0	0	1	9	0	SCIT	R	0	0	NA	NA	1	NA	1
1	Yeung2021/Kalani2015	81	0	30	12	1	0	1	0	NA	0	0	0	1		0	SCIT	R	0	0	NA	NA	0	NA	1
1	Yeung2021/Kalani2015	83	0	21.3	11.1	1	1	1	1	0	0	0	0	1	54	0	SCIT	R	0	0	NA	NA	0	NA	1
1	Yeung2021/Kalani2015	84	0	24.5	8.8	1	1	1	1	NA	NA	0	0	1	12	0	SCIT	R	NA	NA	NA	NA	1	NA	1
1	Yeung2021/Kalani2015	86	1	17.2	NA	1	1	NA	1	NA	0	0	0	1	7	0	SCIT	R	0	0	NA	NA	1	NA	1
1	Yeung2021/Kalani2015	88	0	58.6	16	1	1	1	1	NA	1	0	0	1	48	0	SCIT	R	0	1	NA	NA	0	NA	1
1	Yeung2021/Kalani2015	90	0	27.9	12	1	1	1	0	0	0	0	0	1	12	0	SCIT	R	0	1	NA	NA	0	NA	1
1	Yeung2021/Kalani2015	92	1	37.3	10.9	1	1	0	1	NA	0	0	0	1		0	SCIT	R	0	1	NA	NA	1	NA	1
1	Yeung2021/Kalani2015	93	1	41.9	11	1	1	1	NA	NA	NA	1	0	1	24	0	SCIT	R	NA	1	NA	NA	1	NA	1
1	Yeung2021/Kalani2015	95	1	45.2	11.7	1	1	0	1	NA	0	0	0	1	17	0	SCIT	R	0	0	NA	NA	1	NA	1
1	Yeung2021/Kalani2015	96	0	23.2	10	1	1	0	1	NA	0	0	0	1	156	0	SCIT	R	0	0	NA	NA	0	NA	1
1	Yeung2021/Kalani2015	97	0	31.9	15	1	1	0	1	NA	1	0	0	0	120	0	SCIT	R	0	1	NA	NA	1	NA	1
1	Yeung2021/Kalani2015	98	1	27.2	15.7	1	0	0	1	NA	0	0	0	1	60	1	SCIT	R	0	0	NA	NA	0	NA	1
1	Yeung2021/Kalani2015	99	0	34.6	12	1	0	1	1	NA	0	1	0	1	96	0	SCIT	R	0	1	NA	NA	0	NA	1
1	Yeung2021/Kalani2015	102	0	43.8	13	1	0	1	1	1	0	0	0	1	12	1	SCIT	R	1	1	NA	NA	0	NA	1
1	Yeung2021/Kalani2015	107	0	46.3	13.2	1	0	0	0	NA	0	0	0	0	36	0	SCIT	R	0	0	NA	NA	1	NA	1
1	Yeung2021/Kalani2015	110	0	24.1	16	1	0	0	1	1	0	0	0	1	60	1	SCIT	R	1	1	NA	NA	0	NA	1
1	Yeung2021/Kalani2015	111	0	25.5	9	1	1	0	1	NA	0	1	1	1	36	0	SCIT	R	1	0	NA	NA	0	NA	1
1	Yeung2021/Kalani2015	113	0	37.3	5	1	1	0	1	NA	0	0	0	1	24	0	SCIT	R	0	0	NA	NA	1	NA	1
1	Yeung2021/Kalani2015	116	0	21.6	11	1	1	0	0	0	1	0	0	0	108	1	SCIT	R	0	0	NA	NA	0	NA	1
1	Yeung2021/Kalani2015	117	0	10.2	12.8	1	0	1	0	NA	0	0	0	1	36	0	SCIT	R	0	0	NA	NA	0	NA	1
1	Yeung2021/Kalani2015	118	0	33	10	1	1	0	0	NA	0	0	0	0	8	0	SCIT	R	0	0	NA	NA	1	NA	1
1	Yeung2021/Kalani2015	119	0	21.9	9.6	1	0	1	0	NA	0	0	0	1	96	0	SCIT	R	0	0	NA	NA	1	NA	1
1	Yeung2021/Kalani2015	120	0	43.3	12	1	1	0	1	1	1	0	0	1	48	0	SCIT	R	0	1	NA	NA	1	NA	1
1	Yeung2021/Kalani2015	121	0	14.3	12.2	1	1	0	0	NA	0	0	0	1	9	0	SCIT	R	0	0	NA	NA	0	NA	1
1	Yeung2021/Kalani2015	122	0	47.2	18	1	1	1	0	NA	1	0	0	1	72	0	SCIT	R	0	0	NA	NA	1	NA	1
1	Yeung2021/Kalani2015	123	1	22.6	8	1	1	0	0	NA	0	0	0	1	12	0	SCIT	R	0	1	NA	NA	0	NA	1
1	Yeung2021/Kalani2015	124	1	10.5	6	1	0	0	0	NA	0	0	0	1	18	0	SCIT	R	0	1	NA	NA	0	NA	1
1	Yeung2021/Kalani2015	125	0	34.9	6	1	1	0	0	NA	0	0	0	1	12	0	OTT	R	0	0	NA	NA	1	NA	1
1	Yeung2021/Kalani2015	127	1	18.8	15	1	1	1	1	NA	1	1	1	1	120	1	SCIT	R	1	1	NA	NA	1	NA	1
2	Majovsky2017	1	1	60	14	1	0	0	0	NA	NA	0	0	1	NA	1	SCIT	R	0	0	NA	0	0	0	1
2	Majovsky2017	2	0	50	13	1	0	0	0	NA	NA	0	0	1	NA	1	SCIT	R	0	0	NA	0	0	0	1
2	Majovsky2017	3	0	58	10	0	0	0	0	NA	NA	0	0	1	NA	1	SCIT	R	1	0	NA	0	0	0	1
2	Majovsky2017	4	1	48	30	1	0	1	0	NA	NA	0	0	1	NA	1	SCIT	R	0	0	NA	0	0	0	1
2	Majovsky2017	5	0	59	11	1	0	0	1	NA	NA	0	0	0	NA	1	SCIT	R	0	0	NA	0	0	1	1
2	Majovsky2017	6	0	44	23	1	0	1	1	NA	NA	0	0	1	NA	1	SCIT	R	0	0	NA	0	0	0	1
2	Majovsky2017	7	1	45	21	1	0	0	0	NA	NA	0	0	1	NA	1	SCIT	R	1	1	NA	0	0	0	1
2	Majovsky2017	8	1	46	16	1	0	0	0	NA	NA	0	0	1	NA	1	SCIT	R	0	0	NA	1	0	0	1
2	Majovsky2017	9	1	28	35	1	0	0	0	NA	NA	0	0	1	NA	0	SCIT	R	1	0	NA	0	1	0	1
2	Majovsky2017	10	0	25	24	1	0	0	1	NA	NA	0	0	1	NA	1	SCIT	R	1	0	NA	0	1	1	1
2	Majovsky2017	11	0	38	25	1	1	0	1	NA	NA	0	0	1	NA	1	SCIT	R	0	0	NA	0	0	0	1
2	Majovsky2017	12	0	39	17	1	0	0	0	NA	NA	0	0	1	NA	0	SCIT	R	0	0	NA	0	0	0	1
2	Majovsky2017	13	1	34	12	0	0	0	0	NA	NA	1	0	1	NA	1	SCIT	R	0	0	NA	0	0	0	1
2	Majovsky2017	14	0	36	9	1	0	0	0	NA	NA	0	0	1	NA	1	SCIT	R	0	0	NA	0	0	1	1
2	Majovsky2017	15	0	33	16	1	1	0	0	NA	NA	0	0	1	NA	0	SCIT	R	0	0	NA	0	0	0	1
2	Majovsky2017	16	0	24	18	1	1	0	0	NA	NA	0	0	1	NA	0	SCIT	R	0	0	NA	0	0	0	1
2	Majovsky2017	17	0	23	23	1	0	0	0	NA	NA	1	0	1	NA	1	SCIT	R	0	0	NA	0	0	0	1
2	Majovsky2017	18	0	23	14	1	0	0	0	NA	NA	0	0	1	NA	1	SCIT	R	0	0	NA	0	0	0	1
2	Majovsky2017	19	1	10	12	1	0	0	1	NA	NA	0	0	1	NA	1	SCIT	R	0	0	NA	0	0	0	1
2	Majovsky2017	21	0	17	9.5	1	1	1	0	NA	NA	0	0	1	NA	1	SCIT	R	0	1	NA	0	0	1	1
3	Eide2017_R	28	0	30	NA	1	1	1	0	NA	1	0	0	1	12	NA	SCIT	R	0	NA	NA	NA	1	1	1
3	Eide2017_R	43	0	23	NA	1	1	1	1	NA	1	0	0	1	36	NA	SCIT	R	0	NA	NA	NA	1	1	1
3	Eide2017_R	46	0	34	NA	1	1	1	0	NA	1	0	0	1	240	NA	SCIT	R	1	NA	NA	NA	1	1	1
3	Eide2017_R	48	0	31	NA	1	1	1	1	NA	1	0	0	1	240	NA	SCIT	R	0	NA	NA	NA	1	1	1
3	Eide2017_R	51	1	22	NA	1	1	1	0	NA	1	0	0	1	36	NA	SCIT	R	0	NA	NA	NA	1	0	1
3	Eide2017_R	56	0	24	NA	1	0	0	0	NA	1	0	0	1	12	NA	SCIT	R	0	NA	NA	NA	1	1	1
3	Eide2017_R	67	0	41	NA	1	1	1	0	NA	1	0	0	1	36	NA	SCIT	R	1	NA	NA	NA	1	1	1
3	Eide2017_R	70	0	45	NA	1	1	1	1	NA	1	0	0	1	84	NA	SCIT	R	1	NA	NA	NA	1	1	1
3	Eide2017_R	74	1	23	NA	1	1	1	0	NA	1	0	0	1	120	NA	SCIT	R	1	NA	NA	NA	1	1	1
3	Eide2017_R	89	0	22	NA	1	1	1	0	NA	1	0	0	1	36	NA	SCIT	R	1	NA	NA	NA	1	1	1
3	Eide2017_R	105	0	48	NA	1	1	0	1	NA	1	0	0	1	60	NA	SCIT	R	0	NA	NA	NA	1	1	1
3	Eide2017_R	108	1	24	NA	1	1	0	0	NA	1	0	0	1	144	NA	SCIT	R	0	NA	NA	NA	0	1	1
3	Eide2017_R	113	1	10	NA	0	1	1	1	NA	1	0	0	1	60	NA	SCIT	R	0	NA	NA	NA	1	1	1
3	Eide2017_R	114	1	34	NA	0	0	1	0	NA	0	0	0	0	12	NA	SCIT	R	0	NA	NA	NA	0	1	1
3	Eide2017_R	116	0	42	NA	1	1	0	1	NA	1	0	0	1	12	NA	SCIT	R	0	NA	NA	NA	1	1	1
3	Eide2017_F	7	1	19	NA	1	1	0	1	NA	0	0	0	1	NA	NA	OTT	F	0	NA	NA	NA	0	0	1
3	Eide2017_F	11	0	24	NA	1	1	0	0	NA	0	0	0	0	12	NA	OTT	F	1	1	NA	NA	0	1	1
3	Eide2017_F	19	1	8	NA	1	1	1	0	NA	1	0	0	1	60	NA	OTT	F	0	NA	NA	NA	0	1	1
3	Eide2017_F	20	0	29	NA	1	1	1	0	NA	0	0	0	0	24	NA	OTT	F	0	NA	NA	NA	0	0	1
3	Eide2017_F	30	0	63	NA	1	0	0	0	NA	0	0	0	0	6	NA	OTT	F	0	NA	NA	NA	1	0	1
3	Eide2017_F	115	0	59	NA	1	0	0	1	NA	0	0	0	1	12	NA	OTT	F	0	NA	NA	NA	0	1	1
4	ElDamaty2019	1	0	33	11	1	0	0	0	0	0	0	0	1	NA	NA	SCIT	R_S	0	0	NA	0	0	0	1
4	ElDamaty2019	2	0	20	11	1	0	0	0	0	0	0	0	1	NA	NA	SCIT	R_T	0	0	NA	0	0	0	1
4	ElDamaty2019	3	0	33	12	1	1	0	0	0	0	0	0	1	NA	NA	SCIT	R_T	0	0	NA	0	0	0	1
4	ElDamaty2019	4	0	19	19	1	0	1	0	0	0	0	0	1	NA	NA	SCIT	R_T	0	0	NA	0	0	0	1
4	ElDamaty2019	5	0	47	19	1	0	1	1	0	0	1	0	1	NA	NA	SCIT	R_T	0	0	NA	0	0	0	1
4	ElDamaty2019	6	0	35	19	1	0	1	1	0	0	0	0	1	NA	NA	SCIT	R_T	0	0	NA	0	0	0	1
4	ElDamaty2019	7	0	27	19	1	0	0	0	0	0	0	0	1	NA	NA	SCIT	R_T	0	0	NA	0	0	0	1
4	ElDamaty2019	8	0	26	19	1	0	0	0	0	0	0	0	1	NA	NA	SCIT	R_T	0	0	NA	0	0	0	1
4	ElDamaty2019	9	0	24	16	1	0	0	0	0	0	0	0	1	NA	NA	SCIT	R_T	0	0	NA	0	0	0	1
4	ElDamaty2019	10	0	25	18	1	0	0	1	1	0	0	0	1	NA	NA	SCIT	R_T	0	0	NA	0	0	0	1
4	ElDamaty2019	11	0	20	15	1	1	1	1	0	1	0	0	1	NA	NA	SCIT	R_T	0	0	NA	0	0	0	1
4	ElDamaty2019	12	0	4	11	1	0	1	0	0	0	0	0	1	NA	NA	SCIT	R_T	0	0	NA	0	0	0	1
4	ElDamaty2019	13	1	6	9	1	0	1	0	0	0	0	0	1	NA	NA	SCIT	R_S	0	0	NA	0	0	0	1
4	ElDamaty2019	14	0	31	11	1	1	1	0	0	0	0	0	1	NA	NA	SCIT	R_T	0	0	NA	0	0	0	1
4	ElDamaty2019	15	0	26	16	1	1	0	1	0	0	1	0	1	NA	NA	SCIT	R_T	0	0	NA	0	0	0	1
4	ElDamaty2019	16	0	26	19	1	0	1	0	1	0	1	1	1	NA	NA	SCIT	R_T	0	1	NA	0	0	0	1
4	ElDamaty2019	17	0	28	11	1	1	1	0	0	0	0	0	1	NA	NA	SCIT	R_T	0	0	NA	0	0	0	1
4	ElDamaty2019	18	0	26	16	1	1	1	0	0	0	0	0	1	NA	NA	SCIT	R_T	0	0	NA	0	0	0	1
4	ElDamaty2019	19	0	13	10	0	1	1	0	0	0	1	0	1	NA	NA	SCIT	R_T	0	0	NA	0	0	0	1
4	ElDamaty2019	20	1	10	11	1	0	1	0	0	0	0	0	1	NA	NA	SCIT	R_T	0	0	NA	0	0	0	1
4	ElDamaty2019	21	0	7	11	1	0	0	0	0	0	0	0	1	NA	NA	SCIT	R_T	0	0	NA	0	0	0	1
4	ElDamaty2019	22	0	38	13	1	0	1	1	0	1	1	0	1	NA	NA	SCIT	R_T	0	0	NA	0	0	0	1
4	ElDamaty2019	23	0	16	14	1	0	1	0	0	0	1	0	1	NA	NA	SCIT	R_T	0	1	NA	0	0	1	1
4	ElDamaty2019	24	1	24	14	1	0	0	0	0	0	0	0	1	NA	NA	SCIT	R_T	0	0	NA	0	0	1	1
4	ElDamaty2019	25	0	29	10	1	1	1	1	0	0	1	0	0	NA	NA	SCIT	R_T	0	0	NA	0	1	0	1
4	ElDamaty2019	26	0	46	18	1	1	1	1	0	0	0	0	1	NA	NA	SCIT	R_T	0	1	NA	0	0	1	1
4	ElDamaty2019	27	0	23	21	1	1	1	0	0	0	1	0	1	NA	NA	SCIT	R_T	0	0	NA	0	1	0	1
4	ElDamaty2019	28	1	15	9	1	0	1	0	1	0	1	0	1	NA	NA	SCIT	R_T	0	1	NA	0	0	0	1
4	ElDamaty2019	29	1	10	28	1	0	1	0	0	0	0	0	1	NA	NA	SCIT	R_T	0	0	NA	0	0	0	1
4	ElDamaty2019	30	0	38	19	1	0	0	0	0	0	0	0	1	NA	NA	SCIT	R_T	0	1	NA	0	0	0	1
4	ElDamaty2019	31	0	31	15	1	1	1	0	0	1	0	0	1	NA	NA	SCIT	R_T	0	1	NA	0	0	0	1
4	ElDamaty2019	32	0	23	9	1	0	1	0	0	0	0	0	1	NA	NA	SCIT	R_T	0	0	NA	0	0	0	1
4	ElDamaty2019	33	0	52	17	1	0	1	0	0	0	0	0	1	NA	NA	SCIT	R_T	0	0	NA	0	0	0	1
4	ElDamaty2019	34	0	33	13	1	0	1	0	0	0	0	0	1	NA	NA	SCIT	R_S	0	1	NA	0	0	0	1
4	ElDamaty2019	35	0	12	17	1	0	0	1	1	0	0	0	1	NA	NA	SCIT	R_T	0	1	NA	0	0	1	1
4	ElDamaty2019	36	0	21	26	1	1	1	0	0	1	0	0	1	NA	NA	SCIT	R_S	0	0	NA	0	0	0	1
4	ElDamaty2019	37	0	16	21	1	0	1	0	0	0	0	0	1	NA	NA	SCIT	R_T	0	0	NA	0	0	0	1
4	ElDamaty2019	38	0	36	16	1	0	1	1	0	0	0	0	0	NA	NA	SCIT	R_T	0	0	NA	0	1	0	1
4	ElDamaty2019	39	1	28	22	1	1	1	1	0	0	0	0	1	NA	NA	SCIT	R_T	0	0	NA	0	0	0	1
4	ElDamaty2019	40	0	42	19	1	1	1	1	0	0	0	0	1	NA	NA	SCIT	R_T	0	1	NA	0	0	0	1
4	ElDamaty2019	41	0	36	20	1	1	1	1	0	1	0	0	1	NA	NA	SCIT	R_T	0	1	NA	0	0	0	1
4	ElDamaty2019	42	0	29	27	1	0	1	1	0	0	0	0	1	NA	NA	SCIT	R_T	0	1	NA	0	0	0	1
4	ElDamaty2019	43	0	26	13	1	0	0	1	0	0	0	0	1	NA	NA	SCIT	R_T	0	0	NA	0	0	1	1
5	Koziarski2019	1	0	38	26	0	1	0	0	NA	NA	0	0	1	2	NA	SCIT	R_T	1	NA	NA	NA	0	NA	1
5	Koziarski2019	2	0	37	24	1	0	1	0	NA	NA	0	0	1	60	NA	SCIT	R_T	0	NA	NA	NA	0	NA	1
5	Koziarski2019	3	0	31	22	1	1	1	0	NA	NA	0	0	1	12	NA	SCIT	R_T	0	NA	NA	NA	0	NA	1
5	Koziarski2019	4	0	19	12	1	0	0	0	NA	NA	0	0	1	6	NA	SCIT	R_T	0	NA	NA	NA	1	NA	1
5	Koziarski2019	5	0	18	18	1	1	0	0	NA	NA	1	0	1	2	NA	SCIT	R_T	0	NA	NA	NA	0	NA	1
5	Koziarski2019	6	1	21	26	1	1	0	0	NA	NA	1	0	1	6	NA	SCIT	R_T	0	NA	NA	NA	0	NA	1
5	Koziarski2019	7	0	28	16	1	1	0	0	NA	NA	0	0	1	8	NA	SCIT	R_T	1	NA	NA	NA	0	NA	1
5	Koziarski2019	8	0	35	19	1	0	0	0	NA	NA	0	0	1	36	NA	SCIT	R_T	0	NA	NA	NA	0	NA	1
5	Koziarski2019	9	0	40	16	1	1	0	0	NA	NA	1	0	1	12	NA	SCIT	R_T	0	NA	NA	NA	0	NA	1
5	Koziarski2019	10	0	22	19	0	1	0	0	NA	NA	0	0	1	6	NA	SCIT	R_T	0	NA	NA	NA	0	NA	1
5	Koziarski2019	11	0	42	17	1	0	0	0	NA	NA	1	0	1	48	NA	SCIT	R_T	0	NA	NA	NA	0	NA	1
5	Koziarski2019	12	0	37	17	0	1	0	1	NA	NA	0	0	1	18	NA	SCIT	R_T	0	NA	NA	NA	0	NA	1
5	Koziarski2019	13	0	29	18	1	1	0	0	NA	NA	0	0	1	24	NA	SCIT	R_T	1	NA	NA	NA	0	NA	1
5	Koziarski2019	14	0	41	13.5	1	0	0	0	NA	NA	0	0	1	36	NA	SCIT	R_T	0	NA	NA	NA	0	NA	1
5	Koziarski2019	15	1	21	13	1	0	0	0	NA	NA	0	0	1	24	NA	SCIT	R_T	0	NA	NA	NA	0	NA	1
5	Koziarski2019	16	1	27	16	1	1	1	0	NA	NA	1	0	1	36	NA	SCIT	R_T	0	NA	NA	NA	0	NA	1
5	Koziarski2019	17	0	34	26	0	1	1	0	NA	NA	0	0	1	24	NA	SCIT	R_T	1	NA	NA	NA	0	NA	1
5	Koziarski2019	18	0	24	10	0	1	0	0	NA	NA	0	0	1	10	NA	SCIT	R_T	0	NA	NA	NA	0	NA	1
5	Koziarski2019	19	0	19	17	1	0	1	0	NA	NA	0	0	1	24	NA	SCIT	R_T	0	NA	NA	NA	0	NA	1
5	Koziarski2019	20	1	19	13	1	1	1	0	NA	NA	0	0	1	18	NA	SCIT	R_T	0	NA	NA	NA	0	NA	1
5	Koziarski2019	21	0	42	15	1	0	0	0	NA	NA	0	0	1	6	NA	SCIT	R_T	0	NA	NA	NA	0	NA	1
5	Koziarski2019	22	0	21	17	0	1	0	0	NA	NA	0	0	1	4	NA	SCIT	R_T	1	NA	NA	NA	0	NA	1
5	Koziarski2019	23	0	33	12	1	1	0	0	NA	NA	0	0	1	36	NA	SCIT	R_T	0	NA	NA	NA	0	NA	1
5	Koziarski2019	24	0	53	18	1	0	0	0	NA	NA	0	0	1	12	NA	SCIT	R_T	1	NA	NA	NA	0	NA	1
5	Koziarski2019	25	0	24	14	1	1	1	0	NA	NA	0	0	1	12	NA	SCIT	R_T	0	NA	NA	NA	0	NA	1
5	Koziarski2019	26	0	23	18	1	1	0	0	NA	NA	0	0	1	48	NA	SCIT	R_T	0	NA	NA	NA	0	NA	1
5	Koziarski2019	27	0	31	14.5	1	1	1	0	NA	NA	0	0	1	18	NA	SCIT	R_T	0	NA	NA	NA	0	NA	1
5	Koziarski2019	28	0	33	13.5	1	1	1	0	NA	NA	0	0	1	24	NA	SCIT	R_T	0	NA	NA	NA	0	NA	1
6	Fedorko2018_R	1	0	44	NA	0	0	0	0	0	0	0	0	0	NA	NA	SCIT	R_T	1	0	NA	0	0	NA	1
6	Fedorko2018_R	2	0	42	NA	1	1	0	0	1	1	0	0	1	NA	NA	SCIT	R_T	0	1	NA	0	0	NA	1
6	Fedorko2018_R	3	0	26	NA	1	1	0	0	0	0	0	0	1	NA	NA	SCIT	R_T	0	0	NA	0	0	NA	1
6	Fedorko2018_R	4	0	26	NA	1	0	1	0	0	0	0	0	1	NA	NA	SCIT	R_T	0	0	NA	0	0	NA	1
6	Fedorko2018_F	5	0	47	NA	1	1	0	0	0	0	1	0	1	NA	NA	SCIT	F	0	0	NA	0	0	NA	1
6	Fedorko2018_F	6	0	32	NA	1	1	1	0	1	0	0	0	1	NA	NA	SCIT	F	0	0	NA	0	0	NA	1
6	Fedorko2018_F	7	0	22	NA	1	1	0	0	0	0	1	0	0	NA	NA	SCIT	F	0	0	NA	0	0	NA	1
7	ChoqueVelasquez2019	3	0	26	22	1	0	0	0	NA	0	0	0	1	NA	NA	SCIT	R_T	NA	NA	0	NA	1	NA	1
7	ChoqueVelasquez2019	4	0	34	20	1	0	0	0	NA	0	0	0	1	NA	NA	SCIT	R_T	NA	NA	0	NA	0	NA	1
7	ChoqueVelasquez2019	6	0	20	17.3	0	1	1	0	NA	0	1	0	1	NA	NA	SCIT	R_T	NA	NA	0	NA	0	NA	1
7	ChoqueVelasquez2019	7	1	30	20	1	0	1	0	NA	0	1	0	1	NA	NA	SCIT	R_T	NA	NA	0	NA	0	NA	1
7	ChoqueVelasquez2019	8	0	49	20	1	1	0	0	NA	0	1	0	1	NA	NA	SCIT	R_T	NA	NA	0	NA	0	NA	1
7	ChoqueVelasquez2019	9	1	39	18	0	0	0	1	NA	0	0	0	1	NA	NA	SCIT	R_T	NA	NA	0	NA	0	NA	1
7	ChoqueVelasquez2019	10	0	25	18	1	1	0	0	NA	0	1	0	1	NA	NA	SCIT	R_T	NA	NA	0	NA	0	NA	1
7	ChoqueVelasquez2019	11	0	35	18	1	0	0	0	NA	0	0	0	1	NA	NA	SCIT	R_T	NA	NA	0	NA	0	NA	1
7	ChoqueVelasquez2019	12	0	37	18	1	0	0	0	NA	0	1	0	1	NA	NA	SCIT	R_T	NA	NA	0	NA	0	NA	1
7	ChoqueVelasquez2019	13	0	17	16	1	0	1	0	NA	0	1	0	1	NA	NA	SCIT	R_T	NA	NA	0	NA	0	NA	1
7	ChoqueVelasquez2019	14	0	28	14	1	1	0	1	NA	0	0	0	1	NA	NA	SCIT	R_T	NA	NA	0	NA	0	NA	1
7	ChoqueVelasquez2019	15	0	5	14	1	0	0	0	NA	0	0	0	1	NA	NA	SCIT	R_T	NA	NA	0	NA	0	NA	1
7	ChoqueVelasquez2019	16	0	37	11	1	0	0	0	NA	0	1	0	1	NA	NA	SCIT	R_T	NA	NA	1	NA	0	NA	1
7	ChoqueVelasquez2019	17	0	15	14	1	0	0	0	NA	0	1	0	1	NA	NA	SCIT	R_T	NA	NA	1	NA	0	NA	1
7	ChoqueVelasquez2019	18	1	4	13	0	0	0	0	NA	0	1	0	1	NA	NA	SCIT	R_T	NA	NA	0	NA	0	NA	1
7	ChoqueVelasquez2019	20	0	34	23	1	0	0	0	NA	0	0	0	1	NA	NA	SCIT	R_T	NA	NA	1	NA	1	NA	1
7	ChoqueVelasquez2019	22	1	36	18	1	1	0	1	NA	1	0	0	1	NA	NA	SCIT	R_T	NA	NA	0	NA	0	NA	1
7	ChoqueVelasquez2019	23	1	54	14.4	0	0	0	0	NA	0	0	0	1	NA	NA	SCIT	R_T	NA	NA	0	NA	0	NA	1
7	ChoqueVelasquez2019	25	0	16	24	0	1	0	0	NA	0	1	0	1	NA	NA	SCIT	R_T	NA	NA	0	NA	0	NA	1
7	ChoqueVelasquez2019	26	1	29	31	0	0	0	0	NA	0	0	0	1	NA	NA	SCIT	R_T	NA	NA	0	NA	0	NA	1
7	ChoqueVelasquez2019	30	0	13	19	1	0	1	0	NA	0	1	0	1	NA	NA	SCIT	R_T	NA	NA	0	NA	0	NA	1
7	ChoqueVelasquez2019	31	0	16	NA	NA	NA	NA	NA	NA	NA	0	0	1	NA	NA	SCIT	R_T	NA	NA	NA	NA	NA	NA	1
7	ChoqueVelasquez2019	32	1	30	12	1	0	0	0	NA	0	1	0	1	NA	NA	SCIT	R_T	NA	NA	0	NA	0	NA	1
7	ChoqueVelasquez2019	33	0	9	16	1	1	0	0	NA	0	0	0	1	NA	NA	SCIT	R_T	NA	NA	0	NA	0	NA	1
7	ChoqueVelasquez2019	36	0	30	17.1	1	1	0	1	NA	0	0	0	1	NA	NA	OTT	R_T	NA	NA	0	NA	0	NA	1
7	ChoqueVelasquez2019	37	1	28	14.1	0	0	1	1	NA	0	0	0	1	NA	NA	SCIT	R_T	NA	NA	0	NA	0	NA	1
7	ChoqueVelasquez2019	38	1	45	19.1	1	0	0	0	NA	0	0	0	1	NA	NA	SCIT	R_T	NA	NA	0	NA	1	NA	1
7	ChoqueVelasquez2019	40	0	36	26.3	1	0	0	0	NA	1	0	0	1	NA	NA	SCIT	R_T	NA	NA	1	NA	0	NA	1
7	ChoqueVelasquez2019	41	1	36	23	0	0	0	0	NA	0	0	0	1	NA	NA	SCIT	R_T	NA	NA	1	NA	0	NA	1
7	ChoqueVelasquez2019	42	0	38	16.3	1	0	0	1	NA	0	0	0	1	NA	NA	SCIT	R_T	NA	NA	1	NA	1	NA	1
7	ChoqueVelasquez2019	43	0	28	15.3	1	0	1	0	NA	0	0	0	1	NA	NA	SCIT	R_T	NA	NA	0	NA	0	NA	1
7	ChoqueVelasquez2019	44	0	31	18.3	0	1	0	1	NA	0	0	0	1	NA	NA	SCIT	R_T	NA	NA	0	NA	0	NA	1
7	ChoqueVelasquez2019	46	0	40	15.1	1	1	0	0	NA	0	0	0	1	NA	NA	SCIT	R_T	NA	NA	0	NA	0	NA	1
7	ChoqueVelasquez2019	47	0	40	23.9	1	0	0	0	NA	0	0	0	1	NA	NA	SCIT	R_T	NA	NA	0	NA	0	NA	1
7	ChoqueVelasquez2019	49	1	45	13.7	1	0	0	0	NA	0	0	0	1	NA	NA	SCIT	R_T	NA	NA	0	NA	0	NA	1
7	ChoqueVelasquez2019	50	0	30	25.3	0	0	0	0	NA	0	1	0	1	NA	NA	SCIT	R_T	NA	NA	1	NA	1	NA	1
7	ChoqueVelasquez2019	51	0	20	16.2	1	0	0	0	NA	0	0	0	1	NA	NA	SCIT	R_T	NA	NA	0	NA	0	NA	1
7	ChoqueVelasquez2019	52	0	20	17	1	0	0	0	NA	0	0	0	1	NA	NA	SCIT	R_T	NA	NA	0	NA	0	NA	1
7	ChoqueVelasquez2019	53	0	40	23	0	0	0	1	NA	0	0	0	1	NA	NA	SCIT	R_T	NA	NA	0	NA	0	NA	1
7	ChoqueVelasquez2019	55	1	15	20	1	0	0	0	NA	0	0	0	1	NA	NA	SCIT	R_T	NA	NA	0	NA	0	NA	1
7	ChoqueVelasquez2019	56	0	33	14	1	0	0	0	NA	0	0	0	1	NA	NA	SCIT	R_T	NA	NA	0	NA	0	NA	1
7	ChoqueVelasquez2019	57	1	34	20	0	0	0	1	NA	0	0	0	1	NA	NA	SCIT	R_T	NA	NA	0	NA	0	NA	1
7	ChoqueVelasquez2019	59	0	22	19.2	1	0	0	0	NA	0	0	0	1	NA	NA	SCIT	R_T	NA	NA	0	NA	0	NA	1
7	ChoqueVelasquez2019	60	0	28	22	1	0	0	0	NA	0	1	0	1	NA	NA	SCIT	R_T	NA	NA	0	NA	0	NA	1
8	Morgan2013	1	0	18	NA	1	0	1	0	0	0	0	0	1	1	1	SCIT	R_T	0	0	0	0	1	NA	0
10	Michielsen2002	5	0	27	20	1	0	0	0	0	0	1	0	1	48	NA	SCIT	R_S	0	0	0	0	0	NA	0
10	Michielsen2002	6	0	26	18	1	1	0	0	1	0	1	1	0	72	NA	SCIT	R_T	0	0	0	0	1	1	0
11	Berhouma2013	3	1	7	NA	0	1	NA	NA	NA	NA	0	0	1	5	NA	OTT	R	NA	NA	NA	NA	NA	NA	1
11	Berhouma2013	5	0	35	NA	0	1	NA	NA	NA	NA	0	0	1	7	NA	OTT	R	NA	NA	NA	NA	NA	NA	1
11	Berhouma2013	8	1	20	NA	0	1	NA	NA	NA	NA	0	0	1	6	NA	OTT	R	NA	NA	NA	NA	NA	NA	1
11	Berhouma2013	14	1	22	NA	0	1	NA	NA	NA	NA	1	0	1	14	NA	OTT	R	NA	NA	NA	NA	NA	NA	1
11	Berhouma2013	16	1	34	NA	0	1	NA	NA	NA	NA	0	0	1	7	NA	OTT	R	NA	NA	NA	NA	NA	NA	1
11	Berhouma2013	20	1	15	NA	0	1	NA	NA	NA	NA	1	0	1	2	NA	OTT	R	NA	NA	NA	NA	NA	NA	1
12	Menovsky2011	1	0	54	10	1	0	0	0	0	0	0	0	1	5	NA	OTT	F	0	0	0	0	1	0	0
13	Wisoff1992	28	0	14	NA	1	1	NA	NA	0	NA	0	0	1	NA	NA	OTT	R_S	NA	NA	NA	NA	0	NA	1
13	Wisoff1992	29	0	16	NA	1	1	NA	NA	0	NA	0	0	1	NA	NA	OTT	R_T	NA	NA	NA	NA	0	NA	1
13	Wisoff1992	30	0	14	NA	1	1	NA	NA	0	NA	0	0	1	NA	NA	OTT	R_T	NA	NA	NA	NA	0	NA	1
13	Wisoff1992	31	0	5	NA	1	1	NA	NA	0	NA	0	0	1	NA	NA	OTT	R_T	NA	NA	NA	NA	0	NA	1
16	Mena1997	6	0	22	10	1	0	0	0	0	0	0	0	1	NA	NA	SCIT	R	0	NA	NA	0	0	NA	1
16	Mena1997	10	1	25	10	1	0	0	0	0	1	0	0	1	NA	NA	SCIT	R	0	NA	NA	0	1	NA	1
16	Mena1997	11	0	25	12	1	0	0	0	0	0	0	0	1	NA	NA	SCIT	R	0	NA	NA	0	0	NA	1
16	Mena1997	13	0	32	10	1	0	0	0	0	0	1	0	1	NA	NA	OTT	R	1	NA	NA	0	1	NA	1
16	Mena1997	16	0	46	20	1	1	0	0	0	0	0	0	1	NA	NA	SCIT	R	0	NA	NA	0	0	NA	1
16	Mena1997	17	0	46	10	0	1	0	0	0	0	1	1	0	NA	NA	SCIT	R	0	NA	NA	0	0	NA	1
17	Klein1989	2	0	27	15	1	1	0	0	0	0	0	0	1	3	NA	NA	NR	0	NA	NA	0	0	0	1
17	Klein1989	5	0	22	NA	1	0	0	0	0	0	0	0	1	12	NA	NA	NR	0	NA	NA	0	0	0	1
17	Klein1989	1	1	54	20	1	1	0	0	0	0	0	0	1	NA	1	NA	NR	0	NA	NA	0	0	0	1
17	Klein1989	4	1	12	NA	1	1	0	0	1	0	0	0	1	NA	NA	NA	NR	0	NA	NA	0	1	1	1
18	Oeckler1991	2	0	30	NA	1	1	0	1	1	0	0	0	1	NA	NA	SCIT	R_T	0	NA	NA	0	0	NA	1
18	Oeckler1991	3	1	10	NA	0	0	0	0	0	0	0	0	1	NA	NA	SCIT	NR	0	NA	NA	1	0	NA	1
18	Oeckler1991	5	0	29	NA	0	1	0	1	0	0	0	0	1	NA	NA	SCIT	NR	0	NA	NA	0	0	NA	1
19	Fleege1994	5	0	25	12	1	1	1	NA	0	NA	0	0	1	NA	NA	SCIT	NR	0	NA	NA	0	0	NA	1
19	Fleege1994	6	1	23	15	0	0	0	NA	0	NA	0	0	1	NA	NA	SCIT	NR	0	NA	NA	1	0	NA	1
19	Fleege1994	7	0	41	9	0	1	0	NA	1	NA	0	0	1	NA	NA	SCIT	NR	0	NA	NA	0	0	NA	1
19	Fleege1994	8	1	16	10	1	0	0	NA	0	NA	0	0	1	NA	NA	SCIT	NR	0	NA	NA	0	0	NA	1
19	Fleege1994	10	0	29	20	1	0	1	NA	0	NA	0	0	1	NA	NA	SCIT	NR	0	NA	NA	0	0	NA	1
19	Fleege1994	12	0	39	10	1	0	0	NA	0	NA	0	0	1	NA	NA	SCIT	NR	0	NA	NA	0	0	NA	1
19	Fleege1994	14	0	36	18	1	0	0	NA	0	NA	0	0	1	NA	NA	SCIT	NR	0	NA	NA	0	0	NA	1
19	Fleege1994	15	0	46	18	1	0	0	NA	0	NA	0	0	1	NA	NA	SCIT	NR	0	NA	NA	0	0	NA	1
19	Fleege1994	17	0	20	15	1	1	1	NA	0	NA	0	0	1	NA	NA	SCIT	NR	0	NA	NA	0	0	NA	1
19	Fleege1994	18	0	35	12	1	0	0	NA	0	NA	1	1	0	NA	NA	SCIT	NR	0	NA	NA	0	0	NA	1
20	Mandera2003	3	0	12	NA	1	1	0	0	0	0	0	0	0	NA	1	SCIT	R_T	0	NA	NA	0	0	NA	0
20	Mandera2003	4	0	15	NA	1	0	0	0	0	0	0	0	1	NA	1	SCIT	R_T	0	NA	NA	0	0	NA	0
20	Mandera2003	6	0	10	NA	1	1	1	1	0	0	0	0	1	NA	1	SCIT	R_T	0	NA	NA	0	0	NA	0
21	Stevens2007	1	0	13	NA	1	0	0	0	0	0	1	0	1	NA	NA	SCIT	R_T	0	NA	NA	0	0	NA	0
22	Kahilogullari2012	1	0	13	16	1	1	0	0	0	0	1	0	1	3	1	OTT	R_T	0	NA	NA	0	0	NA	0
23	Meyer2013	1	0	14	NA	1	0	0	0	0	0	0	0	1	7	0	NA	R	0	0	NA	0	0	NA	0
24	Taraszewska2008	1	0	18	14	1	0	1	1	0	0	1	0	1	24	NA	OTT	R_T	1	0	NA	0	0	NA	0
24	Taraszewska2008	2	1	17	16	1	0	0	1	0	0	0	0	0	6	NA	SCIT	R_T	0	1	NA	0	0	NA	0
25	Miyatake1992	1	0	15	20	1	0	1	0	0	0	1	0	1	1	0	SCIT	R_T	0	NA	NA	0	0	NA	0
30	Taher2014	1	0	14	13	1	1	0	0	0	0	0	0	1	NA	NA	SCIT	R_T	0		NA	0	0	NA	1
31	Gore2008	1	0	37	15	1	1	1	0	0	0	0	0	1	12	1	SCIT	R_T	0	0	0	0	0	0	0
32	Tanaka2020	2	0	23	16	1	0	1	0	0	0	0	0	1	NA	NA	OTT	NR	0	0	0	0	0	0	1
32	Tanaka2020	3	0	16	24	1	1	1	0	0	0	0	0	1	NA	NA	OTT	NR	0	0	0	0	0	0	1
32	Tanaka2020	5	0	39	19	1	1	1	1	1	0	0	0	1	NA	NA	OTT	NR	0	0	0	0	0	0	1

## Sheet: ST4_Corrplot_data
row	column	cor	p
Sex (Male)	Age	-0.101892	0.0811277
Sex (Male)	Size_mm	0.0472793	0.465982
Age	Size_mm	0.0683604	0.291544
Sex (Male)	Headache	-0.221261	0.000134197
Age	Headache	-0.000187863	0.997445
Size_mm	Headache	-0.140159	0.0299525
Sex (Male)	Visual_sx	-0.0609989	0.298876
Age	Visual_sx	-0.021423	0.715449
Size_mm	Visual_sx	-0.152687	0.0181778
Headache	Visual_sx	-0.0108816	0.85311
Sex (Male)	Nausea_Vomit	-0.0835991	0.167617
Age	Nausea_Vomit	-0.0523245	0.388272
Size_mm	Nausea_Vomit	0.00639239	0.922685
Headache	Nausea_Vomit	0.120152	0.0469253
Visual_sx	Nausea_Vomit	0.144709	0.0165281
Sex (Male)	Vertigo_Dizziness	-0.0631138	0.302376
Age	Vertigo_Dizziness	0.0898308	0.141712
Size_mm	Vertigo_Dizziness	-0.139153	0.0365717
Headache	Vertigo_Dizziness	0.0378771	0.536206
Visual_sx	Vertigo_Dizziness	0.251238	3.06645e-05
Nausea_Vomit	Vertigo_Dizziness	0.0944196	0.126674
Sex (Male)	Gait	-0.0329254	0.718827
Age	Gait	0.159872	0.0785777
Size_mm	Gait	-0.0485916	0.632919
Headache	Gait	0.0630411	0.490301
Visual_sx	Gait	0.225746	0.0124146
Nausea_Vomit	Gait	-0.0559376	0.547413
Vertigo_Dizziness	Gait	0.324216	0.000619115
Sex (Male)	Cognitive	0.0236464	0.728459
Age	Cognitive	0.110828	0.102683
Size_mm	Cognitive	0.0337	0.657954
Headache	Cognitive	0.13053	0.0543022
Visual_sx	Cognitive	0.34297	2.06769e-07
Nausea_Vomit	Cognitive	0.146758	0.0318777
Vertigo_Dizziness	Cognitive	0.15871	0.0190406
Gait	Cognitive	0.45625	6.9594e-07
Sex (Male)	Transient_LoC	-0.0750155	0.251006
Age	Transient_LoC	0.125292	0.0545888
Size_mm	Transient_LoC	0.0902694	0.21186
Headache	Transient_LoC	-0.160325	0.0136685
Visual_sx	Transient_LoC	0.0771143	0.237952
Nausea_Vomit	Transient_LoC	-0.011824	0.858757
Vertigo_Dizziness	Transient_LoC	0.0657441	0.326232
Gait	Transient_LoC	0.221996	0.0156901
Cognitive	Transient_LoC	0.125973	0.0966837
Sex (Male)	Sleep	-0.012955	0.87084
Age	Sleep	0.0997738	0.209374
Size_mm	Sleep	-0.0738801	0.375491
Headache	Sleep	0.12109	0.127187
Visual_sx	Sleep	0.180734	0.0226199
Nausea_Vomit	Sleep	0.160603	0.0480921
Vertigo_Dizziness	Sleep	0.164467	0.0395573
Gait	Sleep	0.538095	6.41571e-08
Cognitive	Sleep	0.340168	5.42085e-05
Transient_LoC	Sleep	0.140563	0.0781413
Sex (Male)	Pysch_depression	-0.102547	0.473951
Age	Pysch_depression	0.100904	0.4811
Size_mm	Pysch_depression	0.156638	0.277342
Headache	Pysch_depression	-0.0474105	0.74112
Visual_sx	Pysch_depression	-0.24535	0.0826798
Nausea_Vomit	Pysch_depression	-0.209165	0.140736
Vertigo_Dizziness	Pysch_depression	-0.0534671	0.709422
Gait	Pysch_depression	NA	NA
Cognitive	Pysch_depression	0.212967	0.133495
Transient_LoC	Pysch_depression	NA	NA
Sleep	Pysch_depression	NA	NA
Sex (Male)	Seizure	0.355512	0.000128652
Age	Seizure	-0.0280559	0.770059
Size_mm	Seizure	-0.0127658	0.903335
Headache	Seizure	-0.357553	0.00011688
Visual_sx	Seizure	-0.130032	0.173753
Nausea_Vomit	Seizure	-0.140207	0.142182
Vertigo_Dizziness	Seizure	-0.0836861	0.405393
Gait	Seizure	-0.0555868	0.600739
Cognitive	Seizure	-0.0343865	0.76055
Transient_LoC	Seizure	-0.0432395	0.65227
Sleep	Seizure	-0.0533002	0.636512
Pysch_depression	Seizure	NA	NA
Sex (Male)	Neurology_NOS	-0.0135556	0.820392
Age	Neurology_NOS	0.129005	0.0300323
Size_mm	Neurology_NOS	-0.159895	0.0139263
Headache	Neurology_NOS	0.15266	0.0101152
Visual_sx	Neurology_NOS	0.221906	0.000172078
Nausea_Vomit	Neurology_NOS	0.0707239	0.243292
Vertigo_Dizziness	Neurology_NOS	0.25064	3.43399e-05
Gait	Neurology_NOS	0.421609	1.32277e-06
Cognitive	Neurology_NOS	0.382981	5.01762e-09
Transient_LoC	Neurology_NOS	0.136582	0.0372148
Sleep	Neurology_NOS	0.110194	0.169479
Pysch_depression	Neurology_NOS	0.298001	0.0336778
Seizure	Neurology_NOS	-0.0552771	0.564461
Sex (Male)	Fatigue	0.0245483	0.814321
Age	Fatigue	-0.0304196	0.771013
Size_mm	Fatigue	-0.131186	0.275495
Headache	Fatigue	-0.052931	0.612383
Visual_sx	Fatigue	0.242409	0.0185713
Nausea_Vomit	Fatigue	-0.0416598	0.690132
Vertigo_Dizziness	Fatigue	0.169309	0.102816
Gait	Fatigue	0.341615	0.0122969
Cognitive	Fatigue	0.488396	1.01248e-05
Transient_LoC	Fatigue	0.30339	0.0029537
Sleep	Fatigue	0.274774	0.0213333
Pysch_depression	Fatigue	NA	NA
Seizure	Fatigue	-0.0496403	0.676632
Neurology_NOS	Fatigue	0.464079	2.46265e-06
Sex (Male)	Sleep_Fatigue	0.0143295	0.846911
Age	Sleep_Fatigue	0.0870405	0.240051
Size_mm	Sleep_Fatigue	-0.0728017	0.379223
Headache	Sleep_Fatigue	0.0451313	0.54297
Visual_sx	Sleep_Fatigue	0.151808	0.0402222
Nausea_Vomit	Sleep_Fatigue	0.13023	0.0849381
Vertigo_Dizziness	Sleep_Fatigue	0.155531	0.0365548
Gait	Sleep_Fatigue	0.546858	1.70256e-08
Cognitive	Sleep_Fatigue	0.414747	5.47017e-08
Transient_LoC	Sleep_Fatigue	0.183494	0.0131566
Sleep	Sleep_Fatigue	0.91878	0
Pysch_depression	Sleep_Fatigue	NA	NA
Seizure	Sleep_Fatigue	-0.0644765	0.557706
Neurology_NOS	Sleep_Fatigue	0.200552	0.00678902
Fatigue	Sleep_Fatigue	0.808432	0
Sex (Male)	Syncope_Seizure	-0.000504241	0.993852
Age	Syncope_Seizure	0.111881	0.0863439
Size_mm	Syncope_Seizure	0.0907486	0.209434
Headache	Syncope_Seizure	-0.233287	0.000300578
Visual_sx	Syncope_Seizure	0.0335077	0.608535
Nausea_Vomit	Syncope_Seizure	-0.0415693	0.53139
Vertigo_Dizziness	Syncope_Seizure	0.0455004	0.497102
Gait	Syncope_Seizure	0.164061	0.0758586
Cognitive	Syncope_Seizure	0.113509	0.134742
Transient_LoC	Syncope_Seizure	0.950326	0
Sleep	Syncope_Seizure	0.125577	0.115909
Pysch_depression	Syncope_Seizure	NA	NA
Seizure	Syncope_Seizure	0.529675	2.26492e-09
Neurology_NOS	Syncope_Seizure	0.108928	0.0971736
Fatigue	Syncope_Seizure	0.269452	0.00863326
Sleep_Fatigue	Syncope_Seizure	0.168138	0.0232775
Sex (Male)	Other_sx	0.0243839	0.681348
Age	Other_sx	0.163928	0.00545352
Size_mm	Other_sx	-0.154415	0.0168928
Headache	Other_sx	0.0636838	0.283108
Visual_sx	Other_sx	0.138156	0.019633
Nausea_Vomit	Other_sx	0.056559	0.350982
Vertigo_Dizziness	Other_sx	0.261758	1.36618e-05
Gait	Other_sx	0.454998	1.40068e-07
Cognitive	Other_sx	0.480196	5.63993e-14
Transient_LoC	Other_sx	0.370353	4.37642e-09
Sleep	Other_sx	0.522233	1.41642e-12
Pysch_depression	Other_sx	0.681935	3.59368e-08
Seizure	Other_sx	0.226455	0.0168491
Neurology_NOS	Other_sx	0.605643	0
Fatigue	Other_sx	0.624188	1.79687e-11
Sleep_Fatigue	Other_sx	0.599354	0
Syncope_Seizure	Other_sx	0.389711	5.57436e-10
Sex (Male)	Cx	0.000436504	0.994074
Age	Cx	-0.0721645	0.218899
Size_mm	Cx	0.00291339	0.964339
Headache	Cx	-0.0660727	0.261228
Visual_sx	Cx	-0.0270301	0.646664
Nausea_Vomit	Cx	0.040639	0.503711
Vertigo_Dizziness	Cx	-0.0706252	0.249231
Gait	Cx	-0.0778733	0.393892
Cognitive	Cx	-0.172137	0.0110829
Transient_LoC	Cx	0.00265178	0.967816
Sleep	Cx	-0.0333578	0.677346
Pysch_depression	Cx	0.0987221	0.490682
Seizure	Cx	-0.0828638	0.387242
Neurology_NOS	Cx	-0.0835875	0.161547
Fatigue	Cx	-0.109752	0.292325
Sleep_Fatigue	Cx	-0.0689803	0.354817
Syncope_Seizure	Cx	-0.0127732	0.845899
Other_sx	Cx	-0.0910451	0.125835
Sex (Male)	Sx_Duration_mo	-0.0178844	0.832692
Age	Sx_Duration_mo	0.123513	0.143076
Size_mm	Sx_Duration_mo	-0.00692009	0.942801
Headache	Sx_Duration_mo	0.103511	0.220246
Visual_sx	Sx_Duration_mo	-0.0194411	0.819011
Nausea_Vomit	Sx_Duration_mo	-0.0382978	0.66778
Vertigo_Dizziness	Sx_Duration_mo	-0.0146319	0.86775
Gait	Sx_Duration_mo	0.258354	0.112282
Cognitive	Sx_Duration_mo	0.237922	0.0165825
Transient_LoC	Sx_Duration_mo	0.144457	0.0984155
Sleep	Sx_Duration_mo	-0.00252127	0.981952
Pysch_depression	Sx_Duration_mo	NA	NA
Seizure	Sx_Duration_mo	NA	NA
Neurology_NOS	Sx_Duration_mo	0.0882355	0.314382
Fatigue	Sx_Duration_mo	0.385072	0.0573238
Sleep_Fatigue	Sx_Duration_mo	0.0683148	0.490784
Syncope_Seizure	Sx_Duration_mo	0.144457	0.0984155
Other_sx	Sx_Duration_mo	0.0939255	0.278558
Cx	Sx_Duration_mo	-0.0600266	0.481114
Sex (Male)	Progression	0.18816	0.0500728
Age	Progression	0.118181	0.220985
Size_mm	Progression	0.235344	0.0184201
Headache	Progression	-0.266854	0.00503205
Visual_sx	Progression	-0.37523	6.29811e-05
Nausea_Vomit	Progression	-0.0881758	0.383005
Vertigo_Dizziness	Progression	-0.216852	0.0262846
Gait	Progression	-0.44376	0.00670803
Cognitive	Progression	-0.149414	0.180323
Transient_LoC	Progression	0.103884	0.291606
Sleep	Progression	-0.139432	0.164336
Pysch_depression	Progression	NA	NA
Seizure	Progression	0.0965234	0.618416
Neurology_NOS	Progression	-0.430976	4.44351e-06
Fatigue	Progression	0.222222	0.320236
Sleep_Fatigue	Progression	-0.0435688	0.663703
Syncope_Seizure	Progression	0.140814	0.151917
Other_sx	Progression	-0.306663	0.00124662
Cx	Progression	-0.00342577	0.972064
Sx_Duration_mo	Progression	0.0137731	0.90287
Sex (Male)	Approach	-0.0433898	0.462476
Age	Approach	0.0865608	0.142128
Size_mm	Approach	0.0310929	0.633172
Headache	Approach	0.107209	0.0692596
Visual_sx	Approach	-0.136312	0.0208891
Nausea_Vomit	Approach	-0.0142069	0.816587
Vertigo_Dizziness	Approach	0.00586845	0.924395
Gait	Approach	0.122098	0.189713
Cognitive	Approach	0.104536	0.128298
Transient_LoC	Approach	-0.0518476	0.432883
Sleep	Approach	0.0793166	0.32031
Pysch_depression	Approach	0.131501	0.357664
Seizure	Approach	0.0453809	0.644136
Neurology_NOS	Approach	0.0320455	0.594702
Fatigue	Approach	0	1
Sleep_Fatigue	Approach	0.0832225	0.268051
Syncope_Seizure	Approach	-0.040926	0.535978
Other_sx	Approach	0.041562	0.487745
Cx	Approach	-0.0122047	0.836896
Sx_Duration_mo	Approach	0.156655	0.0655267
Progression	Approach	-0.0674811	0.489805
Sex (Male)	Resection_Extent	0.0102013	0.866266
Age	Resection_Extent	-0.103063	0.0880321
Size_mm	Resection_Extent	0.0721202	0.2814
Headache	Resection_Extent	-0.0707726	0.242966
Visual_sx	Resection_Extent	-0.0603949	0.320117
Nausea_Vomit	Resection_Extent	0.0287394	0.647835
Vertigo_Dizziness	Resection_Extent	0.0599844	0.335333
Gait	Resection_Extent	0.00986928	0.921184
Cognitive	Resection_Extent	0.069105	0.320108
Transient_LoC	Resection_Extent	0.0318733	0.64055
Sleep	Resection_Extent	0.0461211	0.56625
Pysch_depression	Resection_Extent	0.060271	0.684057
Seizure	Resection_Extent	0.0223495	0.832525
Neurology_NOS	Resection_Extent	0.0339435	0.582966
Fatigue	Resection_Extent	-0.0755929	0.486503
Sleep_Fatigue	Resection_Extent	0.0531916	0.481961
Syncope_Seizure	Resection_Extent	0.0342732	0.615592
Other_sx	Resection_Extent	0.00665291	0.913837
Cx	Resection_Extent	-0.00472931	0.938001
Sx_Duration_mo	Resection_Extent	0.0746683	0.3806
Progression	Resection_Extent	NA	NA
Approach	Resection_Extent	0.443838	1.17684e-14
ST_Corrplot_data: Summary of the Pearson correlation between every pair of patient characteristics. Cor= Pearson correlation coefficient. P= p.value

## Sheet: ST5_AdultsSubGroup
(A) Adults Outcome - Univariate
var	Odds ratio	0.025	0.975	p.val	signif
Sex_M1_00	1.01176	0.321776	3.1813	0.984035	0
Age	0.96223	0.922175	1.00403	0.0759324	0
Size_mm	1.222	1.057	1.41277	0.00674896	1
Headache	1.26923	0.347946	4.62988	0.718042	0
Visual_sx	0.650641	0.249671	1.69556	0.379135	0
Nausea_Vomit	1.34896	0.49711	3.66053	0.556737	0
Vertigo_Dizziness	0.944882	0.355782	2.50941	0.909423	0
Gait	3.62264	0.428976	30.5927	0.237019	0
Cognitive	1.1982	0.371682	3.86266	0.762068	0
Transient_LoC	1.92857	0.424703	8.75761	0.394924	0
Sleep	2.08219	0.553726	7.82973	0.277792	0
Pysch_depression	1	0	Inf	1	0
Seizure	1.54309e+06	0	Inf	0.993299	0
Neurology_NOS	0.697987	0.264901	1.83912	0.466994	0
Fatigue	0.48	0.0977922	2.35601	0.365881	0
Sleep_Fatigue	1.93243	0.650478	5.74085	0.235682	0
Syncope_Seizure	2.08696	0.460743	9.45296	0.339807	0
Other_sx	0.428571	0.158576	1.15826	0.0948547	0
Cx	0.414815	0.148443	1.15917	0.0932981	0
Sx_Duration_mo	0.997695	0.991227	1.00421	0.486893	0
Progression	1.52727	0.299533	7.78732	0.610389	0
Approach	3.19251	0.811808	12.5549	0.0966055	0
Resection_Extent	13	2.95318	57.2265	0.000693787	1
Age_20_40	1.88542	0.640499	5.55004	0.249647	0
Size_mm_12	6.29808	1.89087	20.9775	0.00272053	1
Sx_Duration_mo_24	0.716667	0.216411	2.37332	0.585553	0
(B) Adults Outcome - Multivariate (Stepwise selected)
Odds ratio	0.025	0.975	p.val	covariate	signif
12.3675	0.552173	277.005	0.112839	(Intercept)	0
0.94776	0.895913	1.00261	0.0615887	Age	0
1.20147	1.03212	1.39861	0.017896	Size_mm	1
0.36574	0.0900901	1.4848	0.159421	Visual_sx1	0
(C) Adults Outcome - Multivariate (All covariates)
Odds ratio	0.025	0.975	covariate
4.37456e+08	0	Inf	(Intercept)
0.730281	0.159826	3.33681	Sex_M1_00
0.944423	0.891191	1.00083	Age
1.18271	1.00673	1.38946	Size_mm
0.347472	0.0765768	1.57667	Visual_sx1
1.60994	0.380735	6.80763	Nausea_Vomit1
1.20043	0.272054	5.29688	Vertigo_Dizziness1
0.330023	0.065834	1.65439	Other_sx
0.30354	0.070146	1.3135	Cx
9.18977e-08	0	Inf	Approach
NA	NA	NA	Resection_Extent
(D) Adults Cx - Univariate
var	Odds ratio	0.025	0.975	p.val	signif
Sex_M1_00	1.27405	0.556853	2.91495	0.566272	0
Age	0.985306	0.950253	1.02165	0.423151	0
Size_mm	0.986392	0.916677	1.06141	0.714079	0
Headache	0.931765	0.331627	2.61796	0.893334	0
Visual_sx	1.12854	0.558401	2.28079	0.736234	0
Nausea_Vomit	1.05834	0.500949	2.23594	0.881874	0
Vertigo_Dizziness	0.931104	0.43495	1.99322	0.854156	0
Gait	0.395257	0.0809668	1.92953	0.251196	0
Cognitive	0.323718	0.0922088	1.13648	0.0783577	0
Transient_LoC	0.869565	0.278285	2.71715	0.81	0
Sleep	0.666667	0.22405	1.98368	0.466125	0
Pysch_depression	1.71429	0.257763	11.4011	0.577146	0
Seizure	3.19461e-07	0	Inf	0.992967	0
Neurology_NOS	0.696104	0.298688	1.6223	0.401382	0
Fatigue	1.82908e-08	0	Inf	0.993942	0
Sleep_Fatigue	0.444444	0.152165	1.29813	0.138117	0
Syncope_Seizure	0.797601	0.256311	2.48201	0.696208	0
Other_sx	0.588235	0.2876	1.20313	0.146104	0
Cx	1.18849e+23	0	Inf	0.999329	0
Sx_Duration_mo	0.996906	0.987512	1.00639	0.521268	0
Progression	0.883333	0.216908	3.59728	0.862536	0
Approach	1.2067	0.259052	5.62101	0.810838	0
Resection_Extent	0.603448	0.116943	3.11392	0.546322	0
Age_o18	9.00403e-08	0	Inf	0.985337	0
Size_mm_12	0.637168	0.299215	1.35683	0.242518	0
ST_AdultsSubgroup: Summary of the association between patient characteristics and outcomes in the adult subgroup.
(A) Univariate logistic regression model of association between each patient-specific characteristic and outcome in the adult subgroup
(B) and (C)Multivariate logistic regression models of association between patient-specific characteristics and outcome. (B) Model of all covariates. (C) Model of stepwise-selected covariates.
(D) Univariate logistic regression model of association between each patient-specific characteristic and complications in the adult subgroup
Meaningful multivariate models could not be built for the complications analysis due to the relatively small number of complications.
All p-values are reported as the unadjusted value without multiple comparison correction. Similarly the column "Signif" is 1 if the unadjusted p.value <0.05, or 0 otherwise.

## Sheet: ST6_PaedsVsAdults
var	Adult_pct_or_mean	Paed_pct_or_mean	p.val	signif
Sex_M1_00	0.196653	0.345455	0.0274242	1
Headache	0.878661	0.87037	1	0
Visual_sx	0.55042	0.5	0.603042	0
Nausea_Vomit	0.364035	0.369565	1	0
Vertigo_Dizziness	0.351351	0.276596	0.415439	0
Gait	0.282609	0.166667	0.305252	0
Cognitive	0.242775	0.133333	0.1687	0
Transient_LoC	0.168367	0	0.00203168	1
Sleep	0.310606	0.321429	1	0
Pysch_depression	0.142857	0.111111	1	0
Seizure	0.0232558	0.04	0.538625	0
Neurology_NOS	0.285714	0.153846	0.075014	0
Fatigue	0.282051	0.375	0.659569	0
Sleep_Fatigue	0.398693	0.387097	1	0
Syncope_Seizure	0.178571	0.025	0.013698	1
Other_sx	0.521368	0.365385	0.0598729	0
Cx	0.172269	0.222222	0.506511	0
Progression	0.284091	0.285714	1	0
Approach	0.932203	0.830189	0.0342529	1
Resection_Extent	0.959821	0.980392	0.694222	0
Size_mm	15.6693	14.5079	0.197699	0
Sx_Duration_mo	48.1818	18.2381	0.000228563	1
ST6_PaedsVsAdults. Supplementary table summarising the comparisons between adults and paediatric patients.
All p-values are reported as the unadjusted value without multiple comparison correction. The column "Signif" is 1 if the unadjusted p.value <0.05, or 0 otherwise.

## Sheet: ST7_PaedsSubGroup
(A) Paeds - Outcome univariate
var	Odds ratio	0.025	0.975	p.val	signif
Sex_M1_00	1	0	Inf	1	0
Age	1	0	Inf	1	0
Size_mm	1	0	Inf	1	0
Headache	1	0	Inf	1	0
Visual_sx	1	0	Inf	1	0
Nausea_Vomit	1	0	Inf	1	0
Vertigo_Dizziness	1	0	Inf	1	0
Gait	0.999998	0	Inf	1	0
Cognitive	0.999996	0	Inf	1	0
Transient_LoC	NA	NA	NA	0.999466	0
Sleep	0.999998	0	Inf	1	0
Pysch_depression	1	0	Inf	1	0
Seizure	1	0	Inf	1	0
Neurology_NOS	1	0	Inf	1	0
Fatigue	1	0	Inf	1	0
Sleep_Fatigue	1	0	Inf	1	0
Syncope_Seizure	1	0	Inf	1	0
Other_sx	1	0	Inf	1	0
Cx	1	0	Inf	1	0
Sx_Duration_mo	1	0	Inf	1	0
Progression	1	0	Inf	1	0
Approach	1	0	Inf	1	0
Resection_Extent	1	0	Inf	1	0
Age_20_40	NA	NA	NA	0.999592	0
Size_mm_12	1	0	Inf	1	0
Sx_Duration_mo_24	0.999998	0	Inf	1	0
(B) Paeds - Cx univariate
var	Odds ratio	0.025	0.975	p.val	signif
Sex_M1_00	0.733333	0.158248	3.39833	0.691792	0
Age	1.15215	0.92852	1.42963	0.198318	0
Size_mm	1.02411	0.879452	1.19257	0.759084	0
Headache	0.113636	0.0193963	0.665758	0.0159095	1
Visual_sx	0.4	0.0862761	1.85451	0.241681	0
Nausea_Vomit	3.16667	0.624614	16.0543	0.164001	0
Vertigo_Dizziness	2.16e-08	0	Inf	0.993173	0
Gait	1.875	0.133575	26.3196	0.64094	0
Cognitive	2.38e-08	0	Inf	0.99474	0
Transient_LoC	NA	NA	NA	0.00023624	1
Sleep	6.8	0.505422	91.4879	0.148335	0
Pysch_depression	4.25448e+07	0	Inf	0.996457	0
Seizure	1.02e-07	0	Inf	0.996753	0
Neurology_NOS	3.03e-08	0	Inf	0.994397	0
Fatigue	0.8	0.0566474	11.298	0.868804	0
Sleep_Fatigue	4.25	0.334091	54.0646	0.264821	0
Syncope_Seizure	2.12e-07	0	Inf	0.9969	0
Other_sx	0.9	0.18481	4.38287	0.896214	0
Cx	1.19e+23	0	Inf	0.99968	0
Sx_Duration_mo	7.93e-17	0	Inf	0.996764	0
Progression	1	0	Inf	1	0
Approach	1.93103	0.206253	18.0792	0.564185	0
Resection_Extent	4.40195e+06	0	Inf	0.994913	0
Size_mm_12	2.2	0.371224	13.038	0.385141	0
ST_PaedsSubgroup: Summary of the association between patient characteristics and outcomes in the paediatric subgroup
(A) Univariate logistic regression model of association between each patient-specific characteristic and outcome in the paediatric subgroup
(B) Univariate logistic regression model of association between each patient-specific characteristic and complications in the paediatric subgroup
Meaningful multivariate models could not be built for the paediatric subgroup due to the small size of the cohort.
Meaningful multivariate models could not be built for the complications analysis due to the relatively small number of complications.
All p-values are reported as the unadjusted value without multiple comparison correction. Similarly the column "Signif" is 1 if the unadjusted p.value <0.05, or 0 otherwise.

## Sheet: ST8_SCIT_OTTSubGroup_LR
(A) SCIT - Outcome Univariate
var	Odds ratio	0.025	0.975	p.val	signif
Sex_M1_00	0.913514	0.285771	2.9202	0.878744	0
Age	0.949832	0.910379	0.990994	0.0174098	1
Size_mm	1.2065	1.04261	1.39616	0.0117304	1
Headache	1.65873	0.447656	6.1462	0.448895	0
Visual_sx	0.578947	0.207298	1.6169	0.296954	0
Nausea_Vomit	1.43662	0.489177	4.21908	0.509821	0
Vertigo_Dizziness	0.678082	0.243155	1.89096	0.457824	0
Gait	3.6	0.428716	30.2298	0.238062	0
Cognitive	0.909615	0.275293	3.00553	0.876544	0
Transient_LoC	2.88199	0.367832	22.5805	0.31357	0
Sleep	3.17241	0.680965	14.7793	0.141417	0
Pysch_depression	1	0	Inf	1	0
Seizure	3.76979e+06	0	Inf	0.99471	0
Neurology_NOS	0.653996	0.231905	1.84434	0.422099	0
Fatigue	0.396226	0.052348	2.99907	0.370014	0
Sleep_Fatigue	2.0625	0.62741	6.7801	0.233166	0
Syncope_Seizure	3.24051	0.414796	25.3158	0.262298	0
Other_sx	0.413136	0.141122	1.20946	0.106752	0
Cx	0.353638	0.123309	1.0142	0.0531458	0
Sx_Duration_mo	0.995963	0.989559	1.00241	0.219085	0
Progression	1.31343	0.25925	6.65423	0.741907	0
Approach	NA	NA	NA	9.21e-26	1
Resection_Extent	7.46667	0.640016	87.109	0.108728	0
Age_20_40	0.764706	0.24082	2.42826	0.64907	0
Size_mm_12	5.70312	1.72433	18.8627	0.00433497	1
Sx_Duration_mo_24	0.379032	0.0900984	1.59454	0.185685	0
(B) SCIT - Outcome Multivariate step-wise selected
Odds ratio	0.025	0.975	p.val	covariate	signif
17.4103	0.928829	326.344	0.056057	(Intercept)	0
0.937329	0.890751	0.986343	0.0128191	Age	1
1.2152	1.03754	1.42328	0.0156503	Size_mm	1
0.338635	0.0838088	1.36828	0.128546	Visual_sx1	0
(C) SCIT - Outcome Multivariate - all
Odds ratio	0.025	0.975	covariate
72.7985	2.21555	2392.01	(Intercept)
0.749016	0.165953	3.38062	Sex_M1_00
0.933877	0.885472	0.984928	Age
1.17956	1.00507	1.38434	Size_mm
0.313724	0.0697031	1.41203	Visual_sx1
1.72047	0.417126	7.09619	Nausea_Vomit1
1.164	0.267916	5.05718	Vertigo_Dizziness1
0.324551	0.0638304	1.65021	Other_sx
0.296197	0.0685113	1.28056	Cx
NA	NA	NA	Approach
NA	NA	NA	Resection_Extent
(D) SCIT - Cx Univariate
var	Odds ratio	0.025	0.975	p.val	signif
Sex_M1_00	1.03581	0.476055	2.25372	0.929325	0
Age	0.989217	0.961784	1.01743	0.449891	0
Size_mm	0.997636	0.933626	1.06604	0.944232	0
Headache	0.660714	0.264154	1.65261	0.375617	0
Visual_sx	1.01335	0.528142	1.94433	0.968181	0
Nausea_Vomit	1.34375	0.683682	2.64109	0.391444	0
Vertigo_Dizziness	0.704225	0.339348	1.46143	0.346511	0
Gait	0.56	0.145161	2.16036	0.399936	0
Cognitive	0.239736	0.0696752	0.824875	0.0234925	1
Transient_LoC	0.66568	0.187792	2.35969	0.528514	0
Sleep	0.93109	0.354303	2.44686	0.884841	0
Pysch_depression	1.63636	0.311649	8.59198	0.560536	0
Seizure	3.02e-07	0	Inf	0.991355	0
Neurology_NOS	0.481168	0.202757	1.14187	0.0970993	0
Fatigue	0.204545	0.02461	1.70007	0.141886	0
Sleep_Fatigue	0.595905	0.230317	1.5418	0.285826	0
Syncope_Seizure	0.584881	0.165983	2.06096	0.403932	0
Other_sx	0.549495	0.282388	1.06926	0.0779315	0
Cx	1.19e+23	0	Inf	0.999283	0
Sx_Duration_mo	0.997178	0.987629	1.00682	0.56488	0
Progression	1.01587	0.251386	4.10523	0.982366	0
Resection_Extent	0.104592	0.00926391	1.18087	0.06792	0
Age_o18	0.630043	0.274464	1.44629	0.275882	0
Size_mm_12	0.855738	0.423107	1.73074	0.664636	0
(E) OTT - Outcome Univariate
var	Odds ratio	0.025	0.975	p.val	signif
Sex_M1_00	7.85915e+07	0	Inf	0.996431	0
Age	0.940351	0.868665	1.01795	0.128476	0
Size_mm	1	0	Inf	1	0
Headache	1.38e-08	0	Inf	0.996711	0
Visual_sx	2.66667	0.179459	39.6253	0.476245	0
Nausea_Vomit	1.6	0.103629	24.7035	0.736436	0
Vertigo_Dizziness	188619608	0	Inf	0.997172	0
Gait	1	0	Inf	1	0
Cognitive	1.59543e+07	0	Inf	0.996655	0
Transient_LoC	0.285714	0.0118072	6.91383	0.440941	0
Sleep	4.59e-22	0	Inf	0.999732	0
Pysch_depression	NA	NA	NA	0.999527	0
Seizure	NA	NA	NA	0.999527	0
Neurology_NOS	0.363636	0.0213714	6.18732	0.484185	0
Fatigue	1	0.0528686	18.9148	1	0
Sleep_Fatigue	0.8	0.0437073	14.6428	0.880415	0
Syncope_Seizure	0.285714	0.0118072	6.91383	0.440941	0
Other_sx	0.222222	0.0153325	3.22078	0.270215	0
Cx	2.16841e+07	0	Inf	0.996421	0
Sx_Duration_mo	0.999505	0.916156	1.09044	0.9911	0
Progression	NA	NA	NA	0.999626	0
Approach	NA	NA	NA	0.00296735	1
Resection_Extent	854535431	0	Inf	0.996663	0
Age_20_40	0.555556	0.0427893	7.21307	0.653165	0
Size_mm_12	1	0	Inf	1	0
Sx_Duration_mo_24	1.59543e+07	0	Inf	0.996655	0
(F) OTT - Cx univariate
var	Odds ratio	0.025	0.975	p.val	signif
Sex_M1_00	5.6	0.412366	76.0489	0.19553	0
Age	0.986136	0.901176	1.07911	0.761346	0
Size_mm	0.808658	0.507919	1.28747	0.37075	0
Headache	0.133333	0.00949864	1.87161	0.134935	0
Visual_sx	0.375	0.0252364	5.57231	0.476245	0
Nausea_Vomit	1.91e-08	0	Inf	0.997051	0
Vertigo_Dizziness	2.23e-08	0	Inf	0.997385	0
Gait	5.19e-08	0	Inf	0.997948	0
Cognitive	8.65e-08	0	Inf	0.998011	0
Transient_LoC	2322868132	0	Inf	0.998234	0
Sleep	1	0	Inf	1	0
Pysch_depression	NA	NA	NA	0.999527	0
Seizure	NA	NA	NA	0.341388	0
Neurology_NOS	1161434051	0	Inf	0.997946	0
Fatigue	1	0	Inf	1	0
Sleep_Fatigue	1	0	Inf	1	0
Syncope_Seizure	2322868132	0	Inf	0.998234	0
Other_sx	170907086	0	Inf	0.997302	0
Cx	1.61e+22	0	Inf	0.999696	0
Sx_Duration_mo	0.921476	0.686221	1.23738	0.586617	0
Progression	NA	NA	NA	0.999626	0
Approach	NA	NA	NA	0.00296735	1
Resection_Extent	9.43098e+07	0	Inf	0.996663	0
Age_o18	1.16667	0.0888387	15.3211	0.9066	0
Size_mm_12	1.17e-09	0	Inf	0.998149	0
ST_SCIT_OTT_Subgroup_LR: Summary of the association between patient characteristics and outcomes in the SCIT and OTT subgroups.
(A) SCIT - Univariate logistic regression model of association between each patient-specific characteristic and outcome in the SCIT subgroup
(B) and (C) SCIT - Multivariate logistic regression models of association between patient-specific characteristics and outcome. (B) Model of all covariates. (C) Model of stepwise-selected covariates.
(D) SCIT - Univariate logistic regression model of association between each patient-specific characteristic and complications in the SCIT subgroup
(E) OTT - Univariate logistic regression model of association between each patient-specific characteristic and outcome in the OTT subgroup
(F) OTT - Univariate logistic regression model of association between each patient-specific characteristic and complications in the OTT subgroup
Meaningful multivariate models could not be built for the complications analysis due to the relatively small number of complications.
Meaningful multivariate models could not be built for the OTT subgroup due to the small size of the cohort.
All p-values are reported as the unadjusted value without multiple comparison correction. Similarly the column "Signif" is 1 if the unadjusted p.value <0.05, or 0 otherwise.

## Sheet: ST9_Author_Comparison
(A) Author vs Rest
author	OR	lower	upper	pval	signif
Overall	NA	NA	NA	0.00254736	1
Berhouma2013	0	0	10.8643	1	0
ChoqueVelasquez2019	0	0	0.971957	0.0534193	0
Eide2017_F	13.8843	1.72966	111.708	0.00640192	1
Eide2017_R	0.868839	0.0195236	6.34277	1	0
ElDamaty2019	0.553894	0.06007	2.46132	0.751172	0
Fedorko2018	5.26961	0.470834	35.0736	0.0904542	0
Fleege1994	1.37821	0.0299312	10.9237	0.550191	0
Koziarski2019	0	0	1.68274	0.143804	0
Majovsky2017	0.626973	0.0143262	4.40692	1	0
Mena1997	2.51345	0.0507714	24.1943	0.378437	0
Yeung2021/Kalani2015	1.99939	0.699621	5.56945	0.137523	0
(B) Pairwise comparisons
author	OR	lower	upper	pval	signif
Berhouma2013 | ChoqueVelasquez2019	0	0	Inf	1	0
Berhouma2013 | Eide2017_F	0	0	2.11221	0.181818	0
Berhouma2013 | Eide2017_R	0	0	97.3532	1	0
Berhouma2013 | ElDamaty2019	0	0	40.6064	1	0
Berhouma2013 | Fedorko2018	0	0	6.12038	0.461538	0
Berhouma2013 | Fleege1994	0	0	64.9351	1	0
Berhouma2013 | Koziarski2019	0	0	Inf	1	0
Berhouma2013 | Majovsky2017	0	0	129.738	1	0
Berhouma2013 | Mena1997	0	0	39.0005	1	0
Berhouma2013 | Yeung2021/Kalani2015	0	0	7.90567	1	0
ChoqueVelasquez2019 | Berhouma2013	0	0	Inf	1	0
ChoqueVelasquez2019 | Eide2017_F	0	0	0.258714	0.00102041	1
ChoqueVelasquez2019 | Eide2017_R	0	0	13.2955	0.254237	0
ChoqueVelasquez2019 | ElDamaty2019	0	0	5.18283	0.241379	0
ChoqueVelasquez2019 | Fedorko2018	0	0	0.781808	0.0164706	1
ChoqueVelasquez2019 | Fleege1994	0	0	8.86364	0.185185	0
ChoqueVelasquez2019 | Koziarski2019	0	0	Inf	1	0
ChoqueVelasquez2019 | Majovsky2017	0	0	17.7273	0.3125	0
ChoqueVelasquez2019 | Mena1997	0	0	5.31818	0.12	0
ChoqueVelasquez2019 | Yeung2021/Kalani2015	0	0	0.870337	0.0259265	1
Eide2017_F | Berhouma2013	0	0	2.11221	0.181818	0
Eide2017_F | ChoqueVelasquez2019	0	0	0.258714	0.00102041	1
Eide2017_F | Eide2017_R	11.7497	0.691775	780.102	0.0526316	0
Eide2017_F | ElDamaty2019	17.9312	1.49565	298.35	0.00981234	1
Eide2017_F | Fedorko2018	2.32357	0.15813	44.9425	0.592075	0
Eide2017_F | Fleege1994	7.63506	0.431317	521.093	0.118132	0
Eide2017_F | Koziarski2019	Inf	2.43783	Inf	0.00334225	1
Eide2017_F | Majovsky2017	15.8549	0.951958	1037.92	0.0277592	1
Eide2017_F | Mena1997	4.34109	0.222201	313.042	0.545455	0
Eide2017_F | Yeung2021/Kalani2015	7.57249	0.882367	65.8205	0.0333035	1
Eide2017_R | Berhouma2013	0	0	97.3532	1	0
Eide2017_R | ChoqueVelasquez2019	0	0	13.2955	0.254237	0
Eide2017_R | Eide2017_F	11.7497	0.691775	780.102	0.0526316	0
Eide2017_R | ElDamaty2019	1.45392	0.0231822	29.982	1	0
Eide2017_R | Fedorko2018	0.195776	0.00283824	4.51371	0.227273	0
Eide2017_R | Fleege1994	0.654673	0.0076599	55.9873	1	0
Eide2017_R | Koziarski2019	Inf	0.0478631	Inf	0.348837	0
Eide2017_R | Majovsky2017	1.34517	0.0161559	111.955	1	0
Eide2017_R | Mena1997	0.377964	0.0042617	33.5946	0.5	0
Eide2017_R | Yeung2021/Kalani2015	0.566406	0.0120137	4.70274	1	0
ElDamaty2019 | Berhouma2013	0	0	40.6064	1	0
ElDamaty2019 | ChoqueVelasquez2019	0	0	5.18283	0.241379	0
ElDamaty2019 | Eide2017_F	17.9312	1.49565	298.35	0.00981234	1
ElDamaty2019 | Eide2017_R	1.45392	0.0231822	29.982	1	0
ElDamaty2019 | Fedorko2018	0.131054	0.00780859	2.16741	0.0890274	0
ElDamaty2019 | Fleege1994	0.447494	0.0210682	28.7498	0.473192	0
ElDamaty2019 | Koziarski2019	Inf	0.122097	Inf	0.515493	0
ElDamaty2019 | Majovsky2017	0.927964	0.0456338	57.5042	1	0
ElDamaty2019 | Mena1997	0.254886	0.0112391	17.2404	0.330167	0
ElDamaty2019 | Yeung2021/Kalani2015	0.387397	0.0389265	2.00246	0.325782	0
Fedorko2018 | Berhouma2013	0	0	6.12038	0.461538	0
Fedorko2018 | ChoqueVelasquez2019	0	0	0.781808	0.0164706	1
Fedorko2018 | Eide2017_F	2.32357	0.15813	44.9425	0.592075	0
Fedorko2018 | Eide2017_R	0.195776	0.00283824	4.51371	0.227273	0
Fedorko2018 | ElDamaty2019	0.131054	0.00780859	2.16741	0.0890274	0
Fedorko2018 | Fleege1994	3.32592	0.139916	235.056	0.536765	0
Fedorko2018 | Koziarski2019	Inf	0.809456	Inf	0.0352941	1
Fedorko2018 | Majovsky2017	6.88885	0.303132	469.371	0.155556	0
Fedorko2018 | Mena1997	1.89792	0.0744927	141.071	1	0
Fedorko2018 | Yeung2021/Kalani2015	3.09788	0.259157	22.7805	0.214322	0
Fleege1994 | Berhouma2013	0	0	64.9351	1	0
Fleege1994 | ChoqueVelasquez2019	0	0	8.86364	0.185185	0
Fleege1994 | Eide2017_F	7.63506	0.431317	521.093	0.118132	0
Fleege1994 | Eide2017_R	0.654673	0.0076599	55.9873	1	0
Fleege1994 | ElDamaty2019	0.447494	0.0210682	28.7498	0.473192	0
Fleege1994 | Fedorko2018	3.32592	0.139916	235.056	0.536765	0
Fleege1994 | Koziarski2019	Inf	0.0717948	Inf	0.263158	0
Fleege1994 | Majovsky2017	2.05485	0.0242268	174.016	1	0
Fleege1994 | Mena1997	0.577378	0.00638896	52.2252	1	0
Fleege1994 | Yeung2021/Kalani2015	0.877777	0.0180214	7.82367	1	0
Koziarski2019 | Berhouma2013	0	0	Inf	1	0
Koziarski2019 | ChoqueVelasquez2019	0	0	Inf	1	0
Koziarski2019 | Eide2017_F	Inf	2.43783	Inf	0.00334225	1
Koziarski2019 | Eide2017_R	Inf	0.0478631	Inf	0.348837	0
Koziarski2019 | ElDamaty2019	Inf	0.122097	Inf	0.515493	0
Koziarski2019 | Fedorko2018	Inf	0.809456	Inf	0.0352941	1
Koziarski2019 | Fleege1994	Inf	0.0717948	Inf	0.263158	0
Koziarski2019 | Majovsky2017	0	0	27.8573	0.416667	0
Koziarski2019 | Mena1997	0	0	8.35715	0.176471	0
Koziarski2019 | Yeung2021/Kalani2015	0	0	1.39229	0.107964	0
Majovsky2017 | Berhouma2013	0	0	129.738	1	0
Majovsky2017 | ChoqueVelasquez2019	0	0	17.7273	0.3125	0
Majovsky2017 | Eide2017_F	15.8549	0.951958	1037.92	0.0277592	1
Majovsky2017 | Eide2017_R	1.34517	0.0161559	111.955	1	0
Majovsky2017 | ElDamaty2019	0.927964	0.0456338	57.5042	1	0
Majovsky2017 | Fedorko2018	6.88885	0.303132	469.371	0.155556	0
Majovsky2017 | Fleege1994	2.05485	0.0242268	174.016	1	0
Majovsky2017 | Koziarski2019	0	0	27.8573	0.416667	0
Majovsky2017 | Mena1997	0.281003	0.00319841	24.756	0.415385	0
Majovsky2017 | Yeung2021/Kalani2015	0.418098	0.00900966	3.3615	0.681829	0
Mena1997 | Berhouma2013	0	0	39.0005	1	0
Mena1997 | ChoqueVelasquez2019	0	0	5.31818	0.12	0
Mena1997 | Eide2017_F	4.34109	0.222201	313.042	0.545455	0
Mena1997 | Eide2017_R	0.377964	0.0042617	33.5946	0.5	0
Mena1997 | ElDamaty2019	0.254886	0.0112391	17.2404	0.330167	0
Mena1997 | Fedorko2018	1.89792	0.0744927	141.071	1	0
Mena1997 | Fleege1994	0.577378	0.00638896	52.2252	1	0
Mena1997 | Koziarski2019	0	0	8.35715	0.176471	0
Mena1997 | Majovsky2017	0.281003	0.00319841	24.756	0.415385	0
Mena1997 | Yeung2021/Kalani2015	1.56809	0.0300583	16.5794	0.535007	0
Yeung2021/Kalani2015 | Berhouma2013	0	0	7.90567	1	0
Yeung2021/Kalani2015 | ChoqueVelasquez2019	0	0	0.870337	0.0259265	1
Yeung2021/Kalani2015 | Eide2017_F	7.57249	0.882367	65.8205	0.0333035	1
Yeung2021/Kalani2015 | Eide2017_R	0.566406	0.0120137	4.70274	1	0
Yeung2021/Kalani2015 | ElDamaty2019	0.387397	0.0389265	2.00246	0.325782	0
Yeung2021/Kalani2015 | Fedorko2018	3.09788	0.259157	22.7805	0.214322	0
Yeung2021/Kalani2015 | Fleege1994	0.877777	0.0180214	7.82367	1	0
Yeung2021/Kalani2015 | Koziarski2019	0	0	1.39229	0.107964	0
Yeung2021/Kalani2015 | Majovsky2017	0.418098	0.00900966	3.3615	0.681829	0
Yeung2021/Kalani2015 | Mena1997	1.56809	0.0300583	16.5794	0.535007	0
ST_Author_Comparison: Summary statistics of the association between reporting authors and reported outcomes.
(A) Chi-square comparison between each author and the rest of the cohort, as well as overall assessment of inter-author heterogeneity ("Overall").
(B) Post hoc pairwise comparison of the reported outcomes between authors.
Only authors with N>5 are included. While there is marked inter-author heterogeneity of reporting (A), this is virtually entirely explained by the number of "Fenestration" cases performed by the authors (i.e. Eide_F, and Fedorko) (B).
All p-values are reported as the unadjusted value without multiple comparison correction. Similarly the column "Signif" is 1 if the unadjusted p.value <0.05, or 0 otherwise.

## Sheet: ST10_Sx_PreOp_PostOp
Sx	Pct_Sx_PreOp	pct_sx_improved_PostOp	pct_pt_Improved_postOp
Overall	0.98	0.928571	0.928571
Headache	0.87	0.95	0.930041
Vision/Gaze	0.54	0.903226	0.915033
Gait	0.11	0.967742	0.966667
Dizziness/Vertigo	0.31	0.893617	0.920455
Episodic_LoC	0.11	0.96875	0.9375
Sleep_disturbance	0.17	0.446809	0.938776
Cognitive	0.16	0.8	0.916667
Fatigue	0.1	0.678571	0.888889
Seizure	0.01	1	1
Other_Neurology_NOS	0.25	0.860759	0.901408
Nausea/Vomit	0.34	0.98	0.936842
Psychiatric	0.02	1	1
ST_Sx_PreOp_PostOp: Summary of prevalence of symptoms prior to the operation ("Pct_Sx_PreOp"), and fraction of symptoms improved post-operatively (pct_sx_improved_postOp).
NB: The figures in "pct_sx_improved_postOp" refer to the rate of improvement of each individual symptom, regardless of overall improvement of the patient's condition overall. The figures in pct_pt_improved_postOp refer to the fraction of patients with each symptom whose condition was considered improved overall following the operation.

[truncated: 4 more sheets: ST11_Cx_Summary, ST12_Imp_UnivLogReg, ST13_Imp_MultLogReg, ST14_Cx_UnivLogReg]
